# Supplementary material for: Coping profiles, depression, and body image anxiety during the Covid-19 pandemic: Comparative analysis of females with thyroid diseases and a non-clinical sample
Source: PLoS One. 2023 Mar 1;18(3):e0282302. doi: 10.1371/journal.pone.0282302 (PMC9977061; doi:10.1371/journal.pone.0282302)
Supplement: S1 Dataset — (XLSX) [file pone.0282302.s001.xlsx]

## Sheet: Baza_tarczyca_scalona
GROUP	AGE	SEX	PREGNANCY	hyperthyroidism	hypothyroidism	hashimoto	other_diseases	year_diagnosis	pharmacotherapy	amount	dry_skin	fatigue	memory_problems	weight_gain	gastric_problems	cold	edema	hot	weight_loss	tachycardia	irritation	TSH	covid_stress	PANAS1	PANAS2	PANAS3	PANAS4	PANAS5	PANAS6	PANAS7	PANAS8	PANAS9	PANAS10	PANAS11	PANAS12	PANAS13	PANAS14	PANAS15	PANAS16	PANAS17	PANAS18	PANAS19	PANAS20	zadowolenie_z_samopoczucia	SWLS1	SWLS2	SWLS3	SWLS4	SWLS5
1	31	1	1	1	0	0	0	2018	1	100	1	1	0	1	0	0	0	0	0	0	0	2.5	4	5	3	4	3	3	4	5	3	4	5	4	2	3	1	5	2	2	3	4	4	2	3	4	3	3	3
1	28	1	0	0	0	1	0	2017	0	#NULL!	1	1	0	0	0	0	0	0	1	1	1	2.3	3	3	3	4	2	3	3	4	2	3	4	2	3	2	2	2	2	2	2	2	2	2	4	5	4	2	3
1	37	1	1	0	1	1	0	2013	1	75	0	1	0	1	0	0	1	1	0	1	1	2	3	2	3	2	4	2	2	2	3	1	4	4	2	3	1	1	2	3	2	4	4	3	4	5	5	4	4
1	25	1	0	0	1	0	0	2019	1	50	0	1	0	0	0	1	0	0	1	1	1	2.3	3	4	3	3	3	3	4	4	2	2	4	3	3	2	3	3	2	3	2	2	3	3	4	4	3	2	3
1	31	1	0	0	1	0	0	2009	1	150	0	1	1	0	1	1	1	0	0	1	1	12	3	4	3	3	4	4	4	4	4	1	4	3	2	4	4	1	3	4	2	3	4	3	3	5	4	4	2
1	28	1	0	0	1	0	0	2010	1	75	1	1	1	1	1	1	0	0	0	0	1	2.2	4	3	2	4	3	4	3	5	4	3	5	3	2	2	5	4	5	2	4	2	3	2	4	5	5	5	3
1	16	1	0	0	0	1	0	2021	0	#NULL!	1	1	1	1	1	0	0	1	0	0	1	2.788	1	1	2	4	1	4	2	4	1	1	2	2	4	1	2	2	2	2	3	1	1	2	2	3	3	1	5
1	24	1	0	0	0	1	0	2021	0	1	1	0	0	1	0	1	0	0	0	1	1	5.28	4	2	2	4	2	1	1	3	3	2	4	3	2	1	1	1	1	1	2	2	2	3	5	6	6	3	5
1	25	1	0	0	0	1	0	2017	0	#NULL!	1	1	0	1	0	0	0	0	0	0	0	5.44	2	3	3	1	2	2	3	3	2	3	4	1	2	1	1	1	1	2	1	2	2	3	4	3	5	3	5
1	48	1	1	0	0	1	0	2017	1	75	0	0	1	0	0	0	0	0	0	0	1	1.65	2	2	2	4	3	2	2	2	2	2	3	2	2	2	3	1	1	3	1	2	3	3	4	4	4	4	4
1	28	1	0	0	0	1	0	2017	0	#NULL!	0	1	0	0	0	0	0	0	1	1	1	#NULL!	4	3	3	3	3	2	3	2	2	2	2	3	2	2	2	2	2	1	2	2	2	2	2	1	1	2	2
1	29	1	0	0	1	0	0	2021	1	25	1	1	1	0	1	1	0	0	0	1	1	3	5	3	1	4	3	2	3	4	3	1	4	3	1	3	2	2	4	3	1	3	3	3	4	5	5	5	4
1	76	1	1	0	0	1	0	1989	1	75	1	1	0	0	1	1	1	0	0	0	0	#NULL!	5	3	1	3	3	2	4	4	4	1	3	3	1	1	2	1	2	3	3	2	3	1	1	1	2	2	1
1	19	1	0	0	1	0	1	2014	1	137	1	1	0	1	1	1	1	0	0	1	1	18	1	3	3	4	1	1	3	2	2	1	3	1	1	4	1	1	3	4	1	5	3	3	3	4	6	2	2
1	39	1	0	0	0	1	0	2021	1	75	1	1	1	0	1	0	1	0	0	0	1	5.6	4	4	3	5	3	2	5	5	3	1	5	3	3	2	4	1	4	3	2	4	4	1	4	4	4	5	2
1	31	1	0	0	1	0	0	2015	1	50	1	1	1	1	1	0	1	0	0	1	1	1.3	4	5	3	4	3	3	4	4	3	1	4	3	3	3	4	1	1	3	2	4	3	3	4	4	3	4	2
1	25	1	0	0	1	0	0	2019	1	37.5	0	0	1	1	1	0	0	0	0	0	0	4.81	3	3	2	3	3	1	3	3	2	1	1	3	1	4	1	3	1	3	2	3	3	3	5	5	5	6	5
1	30	1	0	0	1	0	0	2016	1	50	1	1	0	1	0	0	0	0	0	0	0	1.28	4	4	4	3	5	2	4	4	4	1	2	3	1	3	2	3	2	4	2	4	3	3	4	5	5	4	3
1	33	1	1	0	0	1	0	2021	1	75	0	0	1	1	0	0	0	0	0	1	0	2.5	4	4	1	3	5	3	3	3	5	1	3	4	1	4	1	1	2	4	1	4	4	4	5	7	6	7	6
1	51	1	1	1	0	1	0	2003	0	#NULL!	1	0	0	0	1	1	0	1	1	1	0	2.5	3	4	3	1	4	1	4	1	4	1	1	3	1	3	1	1	1	4	1	4	4	4	2	5	5	5	3
1	16	1	0	0	1	0	0	2020	1	50	1	1	1	1	0	1	1	0	0	0	1	2.1	2	2	2	4	2	5	3	5	3	3	5	2	3	2	3	3	5	1	3	3	3	2	2	3	3	2	1
1	28	1	0	0	0	1	0	2011	1	175	1	1	1	1	1	1	0	0	0	0	1	0.04	4	3	3	3	2	1	2	5	4	3	3	1	1	1	1	1	1	1	4	1	3	2	3	2	3	2	4
1	38	1	1	0	1	0	0	2014	1	50	0	1	0	0	0	0	0	0	1	0	0	3.296	4	5	5	2	5	1	5	1	5	1	1	4	1	3	1	1	1	5	1	5	5	5	6	5	6	2	7
1	45	1	1	0	1	0	0	2019	1	50	0	1	0	1	1	0	0	1	0	1	1	1.9287	1	4	4	5	1	2	3	4	2	1	5	1	3	3	2	2	1	1	1	4	4	1	5	5	6	6	5
1	35	1	0	0	1	1	0	2006	1	100	1	1	1	1	0	1	0	1	0	0	1	2.1	2	2	2	3	2	2	3	3	3	1	2	3	1	3	3	3	3	3	2	2	3	2	4	4	3	3	2
1	29	1	0	0	1	1	0	2019	1	100	1	1	1	1	#NULL!	1	1	0	0	0	0	4	5	4	4	4	3	2	5	5	4	3	4	3	4	3	4	2	3	2	3	3	3	2	4	4	4	5	3
1	34	1	0	0	1	1	0	2003	1	100	0	1	1	1	0	1	0	0	0	0	1	0.051	3	3	3	4	3	2	2	4	3	2	2	2	1	3	1	2	1	3	2	4	3	3	5	4	5	5	4
1	36	1	0	0	1	0	0	2020	1	75	1	1	0	1	0	0	0	0	0	0	0	1.909	3	4	3	2	3	1	4	4	3	1	2	3	3	4	1	2	1	3	1	3	3	4	5	6	5	5	4
1	36	1	0	0	0	0	1	2017	0	#NULL!	1	1	0	0	1	1	0	0	0	0	1	#NULL!	3	3	2	4	3	4	1	1	3	1	4	3	1	3	3	1	1	3	1	3	3	3	4	4	5	5	6
1	21	1	0	0	1	0	0	2010	0	#NULL!	1	1	1	1	1	0	0	1	0	1	1	4	3	2	2	3	2	1	3	3	2	3	3	2	3	5	3	1	1	2	1	4	3	3	5	6	4	6	7
1	30	1	0	0	1	0	0	2018	1	25	1	1	0	0	0	0	0	0	0	0	1	1.4	4	3	2	4	2	3	4	3	2	2	4	2	1	2	1	1	1	2	1	3	3	3	4	5	5	3	4
1	35	1	0	0	1	0	0	2012	0	#NULL!	1	1	1	1	1	0	1	0	0	1	1	2	2	3	3	4	3	5	2	3	3	4	4	2	3	2	3	4	4	3	4	2	2	3	4	4	4	6	3
1	48	1	1	0	0	1	0	2021	0	#NULL!	0	1	0	1	0	1	0	0	0	0	0	#NULL!	3	3	3	2	3	3	3	2	4	2	2	3	3	4	2	3	2	3	1	3	1	4	3	4	4	7	4
1	32	1	1	0	1	0	0	2014	1	75	0	1	0	1	0	0	0	0	0	1	1	1.9	3	2	3	4	2	3	3	3	3	3	4	3	2	3	3	1	2	1	1	3	2	4	4	4	5	5	5
1	43	1	1	0	1	1	0	2015	1	50	0	1	0	0	0	0	0	0	0	0	1	#NULL!	3	4	3	4	2	3	3	4	3	1	4	2	2	3	2	1	2	3	3	4	4	2	3	3	4	4	2
1	18	1	0	0	0	0	1	2021	0	#NULL!	0	1	0	0	0	0	0	0	0	0	1	#NULL!	2	1	1	2	4	4	3	5	3	5	2	3	1	1	4	1	2	3	1	4	4	1	6	4	5	5	7
1	26	1	0	0	1	1	0	2011	1	125	1	1	1	1	0	1	1	0	0	0	1	4.21	4	5	2	4	2	2	5	5	2	1	4	2	1	2	4	4	4	2	2	3	4	2	2	2	2	2	1
1	53	1	1	0	0	1	0	2019	0	#NULL!	1	1	0	1	1	1	1	1	0	0	0	#NULL!	3	2	3	2	1	2	2	2	2	2	2	1	1	3	1	1	1	4	1	4	4	3	4	5	5	5	3
1	46	1	1	0	1	1	0	2015	1	50	0	0	1	0	0	0	0	0	0	0	0	#NULL!	3	2	2	3	1	3	3	4	1	1	2	1	1	1	2	1	1	1	3	2	1	1	1	2	2	2	2
1	39	1	1	0	0	0	1	2012	0	#NULL!	1	1	1	0	1	1	1	0	0	0	0	1.818	4	2	4	3	3	2	2	1	3	2	1	1	2	2	1	1	1	1	1	2	2	4	2	4	5	3	3
1	37	1	0	0	0	1	0	2018	1	75	0	0	1	0	0	1	0	1	0	0	0	2.4	3	3	3	4	4	3	3	4	2	3	3	3	2	3	3	3	3	4	3	3	4	4	4	4	4	4	3
1	32	1	0	0	0	1	0	2021	1	25	0	1	0	0	1	0	1	0	0	1	1	#NULL!	4	4	3	3	3	4	3	5	3	5	5	3	2	2	4	4	4	3	3	3	3	3	5	5	5	2	5
1	42	1	1	0	0	1	0	2018	1	0.38	1	1	1	1	0	1	1	0	0	1	1	2.486	3	3	3	5	3	2	3	3	3	1	5	1	1	1	1	1	1	2	1	4	1	2	1	1	4	4	1
1	62	1	1	1	0	1	0	1979	1	75	1	1	1	1	0	0	0	0	0	1	0	4.75	5	3	2	4	2	4	4	5	2	1	4	3	1	2	3	1	4	1	4	3	4	3	2	4	5	6	3
1	40	1	0	0	1	1	0	2016	1	50	1	1	0	0	1	1	0	0	0	1	0	#NULL!	3	3	3	3	2	4	2	3	2	1	3	1	1	2	2	1	1	2	1	3	3	3	3	4	5	4	4
1	30	1	0	0	1	1	0	2018	1	75	1	1	1	1	0	1	0	0	0	0	0	#NULL!	2	2	4	3	2	1	3	2	3	2	1	2	2	3	1	1	1	3	1	4	4	3	5	5	5	3	3
1	42	1	1	0	1	0	0	2005	1	100	0	1	0	1	1	0	0	0	0	0	1	#NULL!	3	3	3	4	2	2	3	4	3	4	4	2	2	2	4	3	3	2	4	3	3	3	3	4	4	4	3
1	39	1	0	0	1	0	0	2020	1	75	0	1	0	1	0	0	0	0	0	0	0	#NULL!	5	4	4	2	4	3	3	3	4	3	3	4	2	4	3	3	3	4	1	4	4	5	5	5	6	3	6
1	33	1	0	0	0	1	0	2010	1	75	1	0	0	1	0	0	0	0	0	1	0	#NULL!	4	3	3	4	2	1	3	3	2	1	4	3	1	2	4	3	1	2	1	5	4	3	5	4	5	1	1
1	24	1	0	0	0	0	1	2021	1	10	0	0	0	0	0	0	0	1	0	1	1	0.0083	5	3	4	3	3	1	4	2	4	3	4	3	#NULL!	3	2	1	1	3	1	5	4	3	5	5	5	5	5
1	31	1	1	0	0	0	1	2019	0	#NULL!	0	0	0	0	0	0	0	0	0	1	0	2.44	4	4	4	4	3	3	4	3	2	1	2	2	2	3	2	2	2	3	1	4	3	4	5	5	6	5	4
1	27	1	0	0	1	0	0	2019	1	75	1	1	1	0	1	0	1	0	1	0	0	3	3	4	4	1	5	1	4	2	5	1	3	4	1	4	1	1	1	4	1	5	4	4	5	5	6	6	7
1	44	1	0	0	1	0	0	2020	1	50	0	0	1	1	0	0	1	0	0	0	0	1.87	4	3	3	3	1	3	1	3	1	1	1	2	2	3	1	3	3	1	1	3	2	3	4	2	5	2	1
1	23	1	0	0	1	0	0	2020	1	50	0	1	1	1	0	0	0	0	0	0	0	5	3	3	3	3	2	3	3	4	2	3	4	3	1	3	3	1	3	3	1	4	4	3	5	4	4	3	3
1	37	1	0	0	0	1	0	2018	1	50	1	0	0	0	0	0	0	0	0	0	0	1.044	3	4	2	2	3	2	4	3	2	2	1	2	1	3	2	2	1	3	1	2	3	3	3	4	4	3	3
1	30	1	1	0	1	1	0	2016	1	75	1	0	0	0	0	0	0	0	0	0	1	1.53	3	3	3	2	3	1	3	4	4	1	4	3	1	2	2	1	2	3	1	4	4	4	5	3	5	4	4
1	43	1	1	0	0	1	0	2005	0	#NULL!	0	1	1	1	1	1	0	0	0	0	1	2.54	3	2	2	3	1	4	3	4	1	2	4	1	2	1	3	2	3	1	2	3	2	2	4	5	4	5	5
1	33	1	1	0	0	1	0	2012	1	55	1	0	0	0	0	0	0	0	0	0	0	2.4	4	5	5	1	5	1	5	2	5	1	1	4	1	5	1	1	1	5	1	5	5	4	5	6	6	6	5
1	43	1	1	0	0	0	1	1999	0	#NULL!	1	0	0	0	0	1	0	0	0	0	0	0.168	5	4	2	4	2	3	4	4	3	1	3	2	1	3	3	1	3	1	2	3	3	3	2	4	5	5	5
1	45	1	1	0	0	0	1	2010	0	#NULL!	1	1	0	0	0	0	0	1	0	0	0	#NULL!	4	4	4	2	4	1	4	2	4	1	2	4	1	3	1	1	1	4	1	4	4	4	6	5	7	7	7
1	31	1	0	0	1	1	0	2019	1	88	1	1	1	1	0	0	1	0	0	1	1	1.46	3	4	2	5	2	4	2	4	2	2	4	1	2	3	1	1	4	2	3	1	2	2	2	2	3	2	1
1	41	1	0	0	0	1	0	2014	0	#NULL!	0	1	1	1	0	0	0	0	0	0	0	0.759	5	4	2	3	3	3	3	4	3	1	3	3	2	4	2	1	1	2	1	3	4	4	3	3	4	3	2
1	30	1	0	1	0	0	0	2015	1	75	1	1	1	1	1	0	1	0	0	0	1	#NULL!	5	3	3	4	3	4	3	3	3	1	4	2	1	3	3	2	4	3	2	3	4	2	3	7	5	5	5
1	41	1	1	0	1	0	0	2009	1	50	0	1	1	1	1	1	0	0	0	0	0	#NULL!	3	4	4	4	3	2	3	3	3	2	5	3	4	4	2	2	2	3	1	3	3	3	5	5	5	6	5
1	53	1	1	0	0	1	0	2021	0	#NULL!	1	0	1	1	0	1	0	0	0	1	1	#NULL!	4	2	3	4	4	2	4	1	2	1	5	3	2	3	2	1	2	3	1	2	3	2	5	4	5	4	5
1	36	1	0	0	1	0	0	2021	0	#NULL!	0	1	0	0	0	0	1	0	0	0	0	11.4	2	5	4	1	3	2	2	2	4	1	2	4	1	3	3	1	3	2	1	3	4	4	5	5	5	3	2
1	54	1	1	0	0	0	1	2021	0	#NULL!	1	1	1	0	0	1	0	1	0	0	0	#NULL!	4	2	2	2	3	1	2	1	3	1	3	2	1	2	1	2	2	2	1	3	2	3	5	6	6	5	6
1	71	1	1	0	0	0	1	2019	0	0	1	1	1	0	0	0	0	0	0	0	0	#NULL!	5	2	3	2	2	2	3	2	3	3	2	2	2	2	2	2	2	2	2	2	2	3	3	3	6	7	3
1	36	1	1	0	1	0	0	2019	1	50	0	1	1	1	0	1	1	0	0	0	1	0.9	3	3	2	4	2	2	2	4	2	2	4	2	3	2	4	3	3	2	3	2	2	3	6	6	6	5	6
1	26	1	0	0	1	0	0	2012	1	25	0	0	0	1	0	0	0	0	0	0	0	#NULL!	4	4	3	3	3	3	3	3	4	3	3	3	3	3	3	3	3	3	3	3	3	3	5	5	5	5	5
1	45	1	1	0	0	1	0	2021	0	#NULL!	0	1	0	1	0	0	1	0	0	0	0	#NULL!	4	3	2	4	1	4	3	4	1	2	4	2	2	1	3	2	2	1	1	1	1	1	2	3	4	3	1
1	39	1	1	0	1	1	0	2010	1	175	1	1	1	1	1	0	0	0	0	1	1	3.5	5	1	1	1	3	1	1	2	3	1	3	2	1	4	1	1	1	1	1	4	4	3	4	4	5	5	5
1	25	1	0	0	1	1	0	2020	1	75	1	1	1	0	1	1	0	0	0	0	0	2.14	3	3	3	4	4	1	3	1	3	1	2	3	1	3	1	1	1	4	1	5	4	3	4	6	6	7	4
1	43	1	1	0	1	1	0	2010	1	75	1	1	0	0	0	1	0	0	0	0	0	2.49	4	4	5	1	4	1	4	2	5	1	2	4	4	5	1	2	1	5	2	4	2	3	5	3	6	6	6
1	43	1	0	0	1	1	0	2010	1	150	1	1	1	1	0	1	1	0	0	0	0	#NULL!	4	3	3	4	4	1	4	3	2	1	4	4	1	3	1	3	3	5	1	5	5	3	2	5	3	2	3
1	32	1	1	0	0	1	0	2010	1	75	1	1	1	0	0	0	0	0	0	0	0	7	3	3	2	3	2	1	3	3	3	1	3	3	1	2	1	3	1	2	1	3	3	4	4	3	5	3	3
1	72	1	1	0	1	0	0	2017	1	150	0	1	0	1	0	0	0	0	0	1	0	4.74	3	2	2	3	2	3	2	3	2	2	2	2	1	3	1	3	3	1	1	2	2	2	4	4	4	6	5
1	23	1	0	0	1	1	0	2019	1	75	1	1	1	1	0	0	0	0	0	0	0	3.08	3	3	4	4	3	1	3	2	2	1	2	3	1	3	1	1	1	4	1	5	4	3	5	6	6	7	4
1	37	1	1	0	0	1	0	2012	1	12.5	1	1	0	1	1	0	1	0	0	1	1	1.3	4	3	2	4	3	4	4	4	1	2	2	2	3	2	4	3	3	3	4	3	2	2	5	5	5	1	2
1	39	1	1	0	0	0	1	1993	0	#NULL!	1	0	1	0	1	1	0	0	0	1	1	2.8	1	3	4	3	5	1	2	3	4	1	5	5	2	5	2	1	1	5	1	5	4	3	4	4	4	4	4
1	27	1	0	0	0	1	0	2020	1	25	0	1	1	1	1	0	0	0	0	1	1	#NULL!	5	3	2	2	2	4	4	4	2	1	4	2	1	3	4	3	4	2	3	3	4	3	6	6	6	5	3
1	33	1	1	0	1	0	0	2018	1	150	1	1	1	1	0	0	0	0	0	0	0	1.25	3	3	2	3	#NULL!	1	1	1	3	1	3	3	3	3	2	2	1	3	2	3	3	3	3	4	5	3	1
1	29	1	1	0	1	0	0	2021	1	50	0	1	1	1	0	1	0	0	0	0	1	1.89	3	3	3	4	3	1	2	3	3	1	4	4	1	2	1	1	1	3	1	3	3	3	5	5	6	4	7
1	41	1	0	0	1	0	0	2018	1	75	1	0	0	0	0	0	0	0	0	0	1	1.89	5	4	3	3	3	2	3	2	3	3	2	3	1	1	2	2	2	2	3	3	3	3	3	3	4	2	1
1	29	1	1	0	1	1	0	2011	1	100	1	1	0	0	0	0	0	0	0	0	0	#NULL!	4	4	3	3	4	1	2	2	4	1	3	3	1	3	1	1	1	4	1	1	1	4	5	4	6	5	6
1	30	1	0	0	0	1	0	2020	1	50	0	1	1	1	0	0	1	0	0	0	1	1.82	4	3	2	2	2	2	2	3	3	2	3	2	1	1	2	3	2	2	2	1	3	3	2	1	3	3	2
1	29	1	0	0	0	0	1	2011	0	#NULL!	0	1	0	0	1	0	0	0	0	0	1	0.009	4	3	2	2	3	1	3	2	3	1	2	4	3	2	3	2	3	2	2	2	3	4	5	5	5	4	5
1	40	1	0	0	1	0	0	1998	1	#NULL!	0	0	0	1	1	1	1	0	0	0	0	4	4	3	3	3	3	2	3	3	3	2	3	2	1	3	4	4	2	1	1	1	3	3	1	2	4	4	3
1	40	1	0	0	0	0	1	2005	1	175	0	1	0	1	0	1	1	0	0	0	0	1.45	3	3	2	3	2	3	3	2	3	1	3	2	1	3	1	1	1	3	2	3	3	3	4	4	5	3	4
1	52	1	1	0	1	1	0	2012	1	37.5	1	1	1	0	1	1	0	0	0	0	1	1.75	4	3	3	4	3	3	4	3	4	1	3	4	1	3	2	1	2	4	1	3	3	3	5	4	5	5	4
1	40	1	1	1	0	1	1	2011	0	#NULL!	0	1	0	1	0	0	1	0	0	0	1	#NULL!	2	3	1	5	1	2	3	5	1	2	5	1	5	1	4	1	3	1	1	1	1	1	2	1	2	2	1
1	44	1	1	0	0	1	0	2011	1	100	1	1	1	1	0	0	0	1	0	0	1	0.151	2	3	1	4	1	1	3	4	1	1	4	1	1	1	2	1	1	1	2	1	3	2	1	3	3	2	3
1	34	1	0	0	0	1	0	2021	0	#NULL!	0	1	0	0	1	1	0	0	0	0	0	2.452	5	4	4	2	4	1	4	2	5	1	3	4	1	4	1	1	2	5	1	4	4	4	2	4	4	4	4
1	21	1	0	0	1	1	0	2005	1	125	0	1	1	1	0	1	1	1	0	1	0	11.8	3	2	3	1	2	3	1	3	3	1	1	2	1	1	4	2	1	3	1	3	1	2	3	5	5	3	2
1	37	1	0	0	1	1	0	2017	1	75	1	1	1	0	1	0	0	0	0	1	1	0.524	5	4	2	5	3	5	4	4	3	2	4	3	4	1	3	3	3	2	2	2	3	1	2	5	3	2	2
1	21	1	0	0	0	0	0	2020	0	#NULL!	1	0	0	0	0	1	0	0	0	0	0	#NULL!	2	4	4	2	3	1	4	3	5	1	2	3	1	4	1	1	1	2	1	3	3	4	5	5	5	5	4
1	32	1	0	0	0	1	0	2017	1	#NULL!	0	0	0	1	0	0	1	0	0	0	1	1.79	4	3	2	3	3	2	3	3	4	2	3	3	1	2	3	3	3	1	3	2	2	2	3	3	3	4	1
1	30	1	1	0	1	1	0	2018	0	#NULL!	0	0	0	1	0	0	0	0	0	0	0	2.35	4	4	4	2	5	3	4	3	5	4	4	5	1	1	1	3	2	4	1	3	5	5	4	4	5	6	5
1	36	1	0	0	1	0	0	2012	1	75	1	0	1	1	0	0	0	0	0	0	0	5.3	3	2	3	4	3	2	2	4	3	4	2	2	2	3	2	4	2	3	2	4	4	3	4	5	5	4	5
1	36	1	1	0	0	0	1	2018	0	#NULL!	0	0	0	0	0	0	0	0	0	0	0	#NULL!	3	4	4	3	4	1	3	3	4	3	3	3	1	4	3	3	3	4	1	4	4	4	5	3	5	3	6
1	39	1	1	0	1	1	0	2009	1	125	1	0	1	0	0	1	0	0	0	0	1	1.6	3	4	3	1	4	1	3	4	5	1	3	4	2	4	2	2	3	3	3	4	4	3	4	4	5	2	3
1	79	1	1	1	0	0	1	2018	0	#NULL!	1	1	0	0	0	1	0	0	0	0	0	#NULL!	1	4	4	5	3	3	3	4	3	1	4	3	3	3	2	1	3	3	4	3	4	3	3	3	4	5	5
1	69	1	1	0	1	0	0	2002	1	100	0	0	0	1	0	1	0	0	0	1	0	2.2	4	3	3	2	2	1	3	3	3	1	3	3	1	4	1	1	1	3	1	3	3	3	5	6	6	6	7
1	59	1	1	0	1	0	0	1996	1	150	1	1	1	0	0	0	0	0	0	0	0	6.5	5	3	3	2	1	4	4	4	3	1	4	2	1	2	4	1	4	1	2	1	3	3	5	5	5	5	6
1	73	1	1	0	0	1	0	2010	1	#NULL!	1	0	0	0	0	1	0	0	0	0	0	1.98	4	4	2	3	2	1	4	3	3	1	2	2	1	1	1	1	1	1	1	4	4	4	2	2	4	2	2
1	72	1	1	0	1	1	0	1997	1	125	1	1	1	1	0	0	1	1	0	0	1	#NULL!	2	2	3	3	3	3	3	3	1	3	1	3	1	1	1	1	1	1	1	1	1	1	5	5	6	2	6
1	70	1	1	0	1	0	0	2008	1	100	0	1	1	0	1	0	0	1	0	0	1	2.23	4	3	3	3	4	3	2	2	3	3	4	4	2	3	2	2	2	3	3	2	3	3	5	6	6	6	6
1	74	1	1	0	1	0	0	2019	1	75	1	1	0	0	0	0	0	1	0	1	0	#NULL!	3	3	3	1	3	1	2	3	4	1	2	2	1	3	1	1	1	3	1	4	4	4	3	3	3	6	6
1	67	1	1	1	0	0	0	2012	1	100	0	1	0	0	0	0	0	0	0	0	0	1.98	5	4	3	5	3	1	5	5	3	3	4	2	2	5	2	2	1	3	4	5	3	5	2	4	5	5	6
1	33	1	1	0	1	0	0	2019	1	50	1	1	0	0	0	0	1	0	0	0	1	1.152	3	3	3	4	3	2	2	2	3	2	4	3	1	3	1	2	1	3	1	3	3	3	5	4	5	5	5
1	29	1	1	0	1	0	0	2017	1	37.5	0	1	0	0	0	0	0	0	0	0	1	1.05	3	3	1	4	3	3	3	5	3	1	4	3	1	1	4	1	2	1	2	1	1	3	5	5	5	5	7
1	27	1	0	0	1	0	0	2015	1	75	1	1	0	0	0	1	0	0	0	0	1	1.2	3	4	2	5	2	5	5	5	5	2	5	3	1	2	4	3	4	2	3	3	3	2	4	5	5	3	5
1	19	1	0	0	1	0	0	2021	1	50	1	1	1	1	0	0	0	0	0	0	0	5.87	4	3	4	3	2	2	3	2	4	1	5	2	2	4	4	2	2	1	3	1	3	3	2	4	4	1	2
1	22	1	0	0	0	1	0	2020	0	#NULL!	1	1	1	1	0	0	1	0	0	0	1	1.168	3	3	5	5	3	4	4	5	5	2	5	3	1	4	5	1	2	3	5	5	5	2	7	5	7	5	7
1	33	1	0	0	1	0	0	2018	1	50	0	1	0	0	0	1	0	0	0	0	1	#NULL!	4	3	1	4	2	4	2	5	1	2	5	1	1	1	4	5	4	1	2	2	3	2	6	7	6	6	5
1	36	1	1	0	1	0	0	2019	1	25	0	0	0	1	0	0	0	0	0	0	0	#NULL!	3	4	3	1	4	4	4	3	4	2	3	5	1	3	2	3	2	4	1	3	3	4	6	4	6	6	7
1	66	1	1	0	1	0	0	2016	1	0.35	1	0	0	1	0	0	0	0	0	0	0	1.33	4	2	1	1	3	1	2	2	4	1	1	2	1	1	1	1	1	3	1	2	2	3	5	5	5	5	4
1	31	1	0	0	0	1	0	2008	1	112	0	0	0	0	0	0	0	0	0	0	0	3.91	4	3	2	2	2	3	2	3	2	4	4	2	1	2	2	2	3	3	1	3	2	4	3	6	5	3	3
1	70	1	1	1	0	0	1	1979	1	125	1	0	0	0	0	0	0	1	0	0	1	#NULL!	4	2	2	3	1	1	2	2	3	1	1	1	3	2	1	1	1	1	1	1	1	3	4	1	5	4	1
1	31	1	0	0	1	1	0	2015	1	75	1	1	0	1	0	1	0	0	0	0	1	2.2	3	4	3	4	3	4	3	4	3	2	4	3	1	3	3	3	3	2	1	3	4	2	3	3	4	2	3
1	35	1	0	0	1	0	0	2019	1	25	1	1	0	0	0	1	0	0	0	1	1	1.24	4	4	3	5	5	2	4	4	5	3	5	3	1	3	4	1	3	3	3	4	4	3	5	5	5	3	3
1	48	1	1	1	0	0	1	2005	#NULL!	#NULL!	1	1	1	1	1	1	1	0	0	0	0	4.67	2	3	4	1	4	1	1	1	4	1	2	4	1	4	1	1	1	4	1	4	4	5	7	7	7	6	6
1	41	1	1	1	0	0	1	2007	0	#NULL!	1	0	1	1	0	0	0	0	0	0	0	#NULL!	2	3	3	3	2	1	3	3	3	1	4	1	1	3	3	1	1	2	1	2	3	2	5	4	5	5	4
1	49	1	1	1	0	0	0	2021	1	25	0	1	1	1	0	0	1	1	0	1	0	4.8	5	4	3	3	3	1	4	3	4	1	2	4	1	4	4	4	3	4	1	4	4	4	4	5	5	5	4
1	62	1	1	1	0	0	1	1999	0	#NULL!	1	1	0	1	0	0	0	1	0	0	1	#NULL!	3	3	1	4	1	2	3	4	2	3	4	2	2	2	4	3	2	1	3	2	3	2	3	4	4	4	4
1	63	1	1	0	0	0	1	2006	0	#NULL!	1	0	0	0	0	1	0	0	0	0	1	#NULL!	4	4	2	2	4	3	3	4	4	1	3	3	1	2	1	1	1	3	1	4	4	4	6	5	7	5	5
1	57	1	1	0	0	1	0	2014	0	#NULL!	0	1	0	0	0	0	0	1	0	0	1	#NULL!	4	5	2	1	2	1	4	5	5	1	3	2	1	3	2	1	1	3	1	3	3	3	2	2	3	3	3
1	67	1	0	0	0	1	0	2016	1	50	1	0	1	0	0	0	0	0	0	0	1	2.5	3	2	#NULL!	3	3	1	2	3	3	2	3	3	2	3	2	1	2	3	2	3	3	3	4	4	5	3	3
1	67	1	1	1	0	0	1	1987	1	125	0	0	0	0	0	0	0	0	0	0	0	3.52	3	2	2	2	2	2	2	2	2	2	2	2	2	3	3	3	3	3	3	3	3	4	3	3	5	4	4
1	69	1	1	0	0	0	1	1998	0	#NULL!	0	1	0	1	0	0	0	0	0	1	1	#NULL!	5	3	3	4	2	3	3	4	3	4	4	3	2	4	3	2	3	3	2	3	3	2	2	4	4	5	4
1	53	1	1	0	1	1	0	2003	1	112	1	1	1	0	0	1	0	0	0	1	1	24	4	3	2	2	2	3	3	2	3	3	4	2	1	2	2	1	1	1	1	3	2	2	2	3	5	4	4
1	79	1	1	0	0	0	1	1999	0	#NULL!	1	1	1	1	0	0	0	0	0	0	1	1.24	5	4	4	4	4	4	5	5	4	1	4	2	2	3	2	1	4	3	1	3	5	3	5	5	5	6	5
1	60	1	0	0	1	0	0	1995	0	#NULL!	1	0	0	1	0	0	0	0	0	1	1	0.52	4	3	2	4	3	3	3	3	3	3	4	3	1	1	4	2	3	2	2	2	3	3	5	5	5	5	5
1	72	1	0	0	1	1	0	2011	1	137	1	1	0	1	1	1	0	0	0	0	1	#NULL!	5	5	2	5	3	3	5	5	3	3	5	4	2	3	5	3	5	3	5	4	4	3	2	2	2	2	6
1	77	1	0	0	0	1	0	2000	1	162.5	1	1	1	1	1	0	1	0	0	0	0	#NULL!	5	3	1	3	1	3	3	3	1	3	3	1	3	1	1	3	1	1	1	1	3	3	2	1	2	4	1
1	32	1	0	0	1	1	0	2005	1	75	1	1	0	0	0	1	0	0	0	0	0	2.6	1	5	4	3	5	2	5	1	3	1	1	5	1	4	1	2	2	4	1	4	5	5	4	4	5	3	4
1	18	1	0	0	0	0	1	2020	0	#NULL!	1	1	1	1	0	1	1	1	1	1	1	6.3	3	4	3	5	4	4	4	4	3	1	5	4	2	4	2	4	4	4	4	4	4	2	4	5	5	4	4
1	41	1	1	0	0	0	1	2011	0	#NULL!	0	0	0	0	0	0	0	0	0	0	0	#NULL!	4	3	3	2	3	1	3	2	4	1	3	2	1	3	1	2	1	3	1	3	3	3	5	4	5	4	5
1	37	1	0	0	0	1	0	2017	1	50	0	0	0	0	0	0	0	0	0	0	0	0.76	5	3	3	2	2	2	3	2	3	4	4	3	1	3	1	1	2	2	1	3	3	3	4	3	6	4	3
1	34	1	1	0	0	0	1	2021	0	#NULL!	1	1	0	1	1	0	0	0	0	0	0	#NULL!	3	3	1	1	2	3	5	5	1	2	1	1	2	2	3	1	2	1	2	2	2	1	3	4	6	2	2
1	31	1	0	0	0	1	0	2015	1	50	1	1	1	0	0	1	0	0	0	0	0	1.8	3	4	4	3	2	2	2	3	2	1	3	3	1	2	2	2	2	2	2	2	3	2	5	4	3	3	2
1	20	1	0	0	0	0	1	2020	0	#NULL!	1	1	1	1	0	1	0	0	0	0	1	4.005	3	3	2	3	1	2	2	2	2	2	3	2	1	1	1	1	1	2	2	1	2	2	2	4	4	2	2
1	49	1	1	0	1	1	0	2001	1	125	1	1	0	1	0	0	0	0	0	0	1	1.5	4	4	3	3	3	2	3	4	3	1	4	3	1	3	2	1	1	3	1	3	3	3	6	6	6	6	4
1	34	1	1	1	0	1	0	2008	1	62.5	1	1	1	1	1	1	0	0	0	0	1	4.5	3	3	2	3	1	2	2	5	2	5	4	1	1	1	4	3	4	1	4	2	2	1	1	1	3	2	2
1	28	1	0	0	0	1	0	2009	1	75	0	0	0	0	0	1	0	0	0	0	0	1.19	3	3	3	2	5	1	3	1	5	1	2	4	1	4	1	1	1	5	1	5	5	4	2	5	5	5	6
1	21	1	0	0	1	0	0	2019	1	50	1	1	0	0	0	0	0	1	0	1	1	2.41	2	3	3	2	3	3	4	4	3	1	4	2	2	3	1	2	3	3	2	4	4	3	2	4	5	3	5
1	49	1	1	0	0	0	1	2007	1	25	1	1	0	0	0	0	0	0	0	0	0	2.6	2	5	4	3	3	1	4	4	4	4	4	3	2	3	2	1	1	3	1	4	4	3	5	7	5	5	5
1	29	1	1	0	0	1	0	2021	1	50	1	1	1	0	0	1	0	0	1	0	1	1.5	2	2	2	4	3	2	3	3	3	1	4	2	1	3	1	1	1	3	1	3	3	3	2	5	4	2	1
1	46	1	1	0	0	1	0	2015	1	112	0	1	0	1	1	0	0	1	0	1	1	#NULL!	5	2	1	1	1	1	1	1	1	1	1	1	1	1	1	1	1	1	1	1	1	1	2	2	1	1	1
1	66	1	1	0	1	0	0	2000	1	100	1	0	0	1	0	0	0	1	0	0	0	#NULL!	2	4	2	2	5	2	4	2	5	2	2	4	2	5	2	2	2	5	2	5	5	4	2	1	5	4	3
1	40	1	1	0	0	1	0	2007	1	120	0	0	0	0	0	0	0	0	0	0	0	0.625	1	3	3	1	2	1	1	1	3	1	1	3	1	1	1	1	1	2	1	3	3	3	5	4	6	3	5
1	63	1	1	0	1	1	0	2008	1	75	1	0	0	0	0	0	0	1	0	0	1	#NULL!	4	2	3	1	3	1	3	2	3	1	4	2	1	3	4	2	2	4	2	3	3	3	3	2	2	2	2
1	59	1	0	0	0	1	0	2001	1	50	0	0	0	1	0	1	0	0	0	0	1	1.9	5	2	2	2	4	2	3	3	3	3	3	3	2	3	4	3	3	3	4	3	4	4	4	2	5	5	7
1	54	1	0	0	1	0	0	2016	1	50	0	1	0	0	0	0	0	0	0	1	1	#NULL!	5	5	2	2	2	3	4	4	3	1	4	3	1	1	2	1	3	3	2	3	4	3	4	3	5	3	5
1	37	1	0	0	0	1	0	2017	0	#NULL!	1	0	0	0	1	1	0	1	0	1	1	2.46	5	2	2	4	2	3	2	4	2	3	4	2	4	3	2	3	3	2	4	2	2	2	4	3	5	3	5
1	72	1	1	0	1	1	0	2010	1	75	1	0	0	0	0	1	0	0	0	0	1	1.89	4	4	4	3	3	1	4	2	4	1	3	3	1	4	1	1	1	3	1	4	4	4	5	5	6	6	5
1	70	1	1	0	1	0	0	1995	1	100	1	1	0	1	1	1	0	0	0	0	0	0.192	2	3	2	2	1	1	1	1	2	1	2	2	1	2	2	2	2	2	1	2	2	2	1	2	2	3	3
1	68	1	1	0	1	1	0	1999	1	125	0	0	0	0	0	0	0	0	1	0	0	12.5	2	1	1	1	1	2	2	1	3	1	2	2	1	1	1	2	1	1	1	1	1	2	4	5	5	3	3
1	61	1	0	0	0	1	0	2019	0	#NULL!	0	1	0	0	0	0	0	0	0	0	0	3.29	3	2	3	3	4	2	3	2	4	2	2	3	3	4	3	2	2	3	2	3	4	4	4	5	6	5	6
1	72	1	1	1	0	0	0	2000	1	125	0	1	0	1	0	0	0	0	0	1	0	#NULL!	4	5	4	1	3	2	4	3	3	1	1	2	1	2	1	1	4	2	1	3	4	3	5	5	5	5	5
1	67	1	1	0	0	0	1	1999	0	#NULL!	0	0	0	0	0	0	0	0	0	0	0	#NULL!	2	3	3	3	3	1	2	2	4	1	1	3	1	4	1	1	1	3	1	3	4	5	5	5	6	6	7
1	69	1	1	0	1	0	0	1995	1	#NULL!	1	1	0	0	1	1	1	0	0	1	1	#NULL!	5	5	2	5	5	4	5	5	4	1	5	4	2	3	4	1	1	3	1	5	5	3	5	7	7	7	3
1	68	1	1	0	1	0	1	2014	0	#NULL!	0	0	0	0	0	0	0	0	0	0	0	1.79	4	1	2	1	1	3	1	3	3	1	4	3	1	1	4	1	4	2	3	3	3	3	5	4	6	5	6
1	63	1	1	0	0	0	1	2016	0	#NULL!	0	0	0	1	0	0	0	1	0	1	0	0.219	5	3	3	4	3	2	4	4	3	2	4	3	1	3	2	1	2	3	2	4	4	3	3	3	4	5	5
1	76	1	1	0	1	1	0	2012	1	25	1	0	0	1	1	0	0	0	0	0	0	2.56	2	3	3	3	3	3	3	3	3	3	3	3	3	3	3	3	3	3	3	3	3	2	4	4	4	4	4
1	78	1	0	0	1	0	0	1994	1	75	1	1	0	0	0	0	0	0	0	0	0	#NULL!	3	3	3	3	2	3	3	3	3	2	3	1	1	2	2	2	3	3	2	3	3	3	3	3	2	4	5
1	69	1	1	0	1	0	0	2003	1	100	0	1	0	0	0	0	0	0	0	1	0	0.318	3	3	2	1	3	1	3	3	2	1	2	2	1	1	1	2	2	1	1	1	3	3	5	5	5	4	6
1	65	1	1	0	1	0	0	2010	1	88	0	0	0	1	0	0	0	1	0	0	0	0.793	4	3	3	3	3	3	3	2	3	3	3	3	3	3	3	3	3	3	3	3	3	3	4	4	4	6	4
1	52	1	1	0	0	0	1	2019	0	#NULL!	0	0	0	0	0	0	0	0	0	0	0	0.953	4	2	1	2	2	2	2	2	2	2	2	2	2	2	2	2	2	2	2	2	2	2	3	3	4	5	3
1	53	1	0	0	1	1	0	2008	1	50	1	1	0	0	0	1	0	0	0	1	1	1.506	4	3	3	4	2	2	3	4	3	2	4	3	2	3	4	2	3	3	1	3	3	4	2	3	5	6	5
1	57	1	1	0	0	1	0	1998	1	125	1	0	0	1	0	0	0	1	0	0	0	1.93	4	4	3	3	3	1	3	1	3	1	2	2	1	3	1	1	1	1	1	2	3	3	3	4	5	4	3
1	74	1	0	0	1	0	0	1970	1	75	0	0	0	0	0	0	0	0	0	0	0	2.66	5	2	1	4	1	2	3	2	1	1	4	4	4	1	4	1	2	1	1	4	1	1	4	2	4	2	2
1	68	1	1	0	1	0	0	2007	1	125	1	0	0	1	0	0	0	0	0	1	0	8.71	2	3	3	1	2	1	2	2	3	1	4	3	1	3	2	1	2	2	1	3	4	4	5	5	6	4	6
1	65	1	0	0	1	1	0	2010	1	50	0	0	0	0	0	0	0	0	0	0	0	#NULL!	4	4	3	2	3	1	3	2	4	1	2	3	1	3	1	1	1	3	1	4	4	4	4	4	6	6	3
1	65	1	0	0	0	0	1	2009	0	#NULL!	1	0	0	0	0	0	0	0	0	0	0	2.52	3	3	2	3	1	3	3	2	4	2	3	2	1	3	1	1	1	2	1	3	3	3	4	5	5	5	4
1	58	1	0	0	1	1	0	2013	1	88	0	1	0	1	0	0	0	0	0	1	0	0.033	3	3	4	3	3	2	4	2	3	2	2	3	1	3	3	3	2	3	1	3	4	4	5	4	5	5	3
1	60	1	1	0	0	1	0	2015	1	100	1	1	0	1	0	0	0	0	0	0	1	3.31	3	3	3	2	3	1	3	1	2	1	3	1	1	2	1	1	1	2	1	4	4	4	6	5	5	4	1
1	65	1	1	0	1	0	0	2012	1	125	1	1	0	1	1	0	0	0	0	0	0	0.294	3	4	4	2	4	1	5	3	4	1	2	3	1	4	1	2	1	4	1	5	5	4	6	5	6	6	5
1	62	1	1	1	0	0	0	1995	1	75	0	1	1	0	0	0	0	0	0	0	0	#NULL!	4	2	3	2	3	1	3	1	4	1	3	3	1	3	1	1	1	3	1	3	3	3	5	6	6	6	6
1	25	1	0	0	1	0	0	2000	1	125	1	1	0	1	0	0	0	1	0	1	1	4.537	3	4	4	2	4	3	2	4	5	2	5	5	2	5	3	1	2	5	1	4	4	5	7	7	7	6	6
1	45	1	1	0	0	0	1	2015	0	#NULL!	0	1	0	0	0	1	0	0	0	0	1	1.07	3	4	3	3	2	3	3	3	2	3	4	2	2	3	3	3	3	2	3	3	3	3	4	4	3	4	3
1	31	1	0	0	1	1	0	2019	1	75	1	1	1	0	0	1	0	0	0	0	0	2.3	3	2	2	3	2	4	2	5	2	3	4	3	4	1	4	3	4	2	3	3	3	2	4	4	4	2	2
1	34	1	1	0	1	0	1	2018	1	25	1	1	1	0	0	1	0	0	0	1	1	#NULL!	5	2	3	5	3	5	3	5	4	4	5	5	2	2	5	4	5	1	3	1	2	2	3	5	4	3	1
1	60	1	1	0	0	1	0	2010	1	100	1	1	1	0	0	1	0	0	0	0	1	0.7	3	3	3	4	3	1	2	4	4	1	4	3	3	3	3	1	1	3	1	3	3	2	5	4	5	5	5
1	30	1	1	0	1	0	0	2015	1	100	0	0	0	1	0	0	0	0	0	0	1	3.13	1	5	5	3	4	1	3	3	4	1	3	3	1	2	1	1	1	2	1	3	3	4	6	6	6	5	6
1	28	1	0	0	1	1	0	2019	1	75	1	1	0	1	0	1	0	0	0	0	1	3.01	4	3	2	3	3	3	3	3	2	3	4	2	2	2	4	4	3	2	3	3	3	3	5	5	5	6	5
1	41	1	1	0	1	0	0	2016	1	50	0	1	0	1	0	1	0	0	0	0	1	2.57	4	3	2	4	2	1	3	4	3	1	4	3	1	2	2	1	2	2	1	3	3	2	4	5	4	5	4
1	37	1	1	0	0	1	0	2008	1	75	1	1	0	1	1	1	0	0	0	0	1	0.9	3	3	3	4	2	1	2	3	3	1	4	1	1	1	1	1	1	1	1	2	3	2	3	4	5	3	5
1	30	1	0	0	0	0	1	2017	0	#NULL!	0	0	0	0	0	0	0	0	0	0	0	#NULL!	4	3	3	2	3	1	3	2	3	1	3	3	2	2	2	2	2	3	2	2	4	2	5	5	6	5	6
1	33	1	0	0	1	1	0	2009	1	75	0	0	1	0	0	1	0	0	0	0	0	0.5	3	3	3	4	3	4	5	4	3	1	3	3	1	2	2	2	2	1	1	2	4	3	2	2	5	4	5
1	38	1	0	0	0	1	0	2010	1	75	1	1	0	1	0	0	0	0	0	0	0	2.2	4	3	3	4	2	3	3	4	1	1	3	2	1	4	2	3	2	3	1	4	4	3	6	5	5	6	1
1	55	1	1	0	1	0	0	2012	1	125	1	1	0	1	0	0	0	0	0	0	0	#NULL!	4	5	3	1	3	1	5	5	4	1	3	4	1	4	1	1	1	3	1	5	5	4	6	5	7	6	7
1	42	1	1	0	0	0	1	2021	0	#NULL!	1	1	1	0	0	1	0	0	0	0	1	#NULL!	3	3	3	4	3	3	4	4	3	2	4	3	2	3	3	2	2	3	2	3	3	3	3	6	4	3	5
1	6	1	1	0	1	1	0	2010	1	#NULL!	0	1	0	0	1	0	1	1	0	0	1	2.55	5	3	4	4	1	1	4	1	1	2	2	1	2	2	4	2	4	1	4	2	2	1	5	4	4	4	4
1	73	1	1	0	1	1	0	2003	1	75	1	1	0	1	1	0	1	1	0	0	0	4.12	3	4	3	2	3	2	4	4	3	1	2	3	1	4	2	1	1	1	2	3	4	3	4	3	5	5	2
1	42	1	1	0	1	1	1	2010	1	75	1	1	1	1	0	0	0	0	0	0	1	2.3	5	2	1	4	1	4	2	4	2	1	4	1	1	1	2	1	4	1	5	2	2	3	1	2	5	6	1
1	53	1	1	0	0	1	0	1999	1	100	0	0	1	1	0	1	0	0	0	0	0	4.06	3	2	2	2	4	1	1	2	2	2	2	2	1	1	1	2	1	4	1	3	2	3	2	2	4	3	2
1	62	1	1	0	0	1	0	2002	1	150	0	1	0	1	0	0	1	1	0	1	0	4.98	3	3	3	3	3	3	3	3	3	3	3	3	1	3	1	1	1	3	1	1	1	4	4	4	4	4	4
1	49	1	1	1	0	1	0	2006	1	125	1	1	0	0	0	1	0	0	0	0	1	0.6	4	3	2	4	2	2	3	2	2	2	4	2	4	2	4	4	4	2	2	2	2	3	4	3	4	3	2
1	71	1	1	0	1	0	0	2018	1	75	1	1	0	0	1	1	0	0	0	0	0	1.86	1	3	2	2	2	1	3	3	3	2	3	3	1	1	1	1	2	3	3	3	3	1	4	4	4	6	5
1	41	1	1	1	0	0	0	2016	1	125	1	0	1	1	0	0	1	1	0	0	0	2.4	5	3	3	2	3	4	4	3	3	3	4	3	3	3	2	3	2	3	2	3	2	3	2	2	2	3	1
1	45	1	0	0	1	1	0	2009	1	75	1	1	0	0	0	1	0	0	0	0	1	2.16	3	3	2	1	1	1	2	4	2	1	4	1	1	1	5	1	1	2	4	1	2	2	1	2	2	1	3
1	54	1	1	0	0	1	0	2016	1	#NULL!	1	1	0	1	0	1	0	0	0	1	0	#NULL!	3	3	2	3	3	1	4	3	3	1	2	1	1	4	1	1	1	3	1	3	3	1	2	3	5	6	2
1	62	1	1	0	0	0	1	1987	0	#NULL!	1	1	1	1	0	0	1	0	0	0	1	3.59	5	2	2	4	2	5	2	4	2	2	4	2	3	2	4	2	4	1	4	2	3	2	2	2	2	4	1
1	66	1	1	1	0	0	0	2015	0	#NULL!	0	1	0	1	0	0	0	0	0	0	1	#NULL!	4	4	2	2	2	2	4	4	1	1	4	2	1	3	1	1	2	1	3	2	2	4	4	4	4	4	4
1	64	1	0	0	0	0	1	2000	0	#NULL!	0	0	0	0	0	1	0	0	0	1	0	1.166	5	3	4	2	3	1	2	3	3	1	1	3	1	4	2	2	2	3	3	4	4	3	5	4	6	4	4
1	67	1	1	0	0	1	0	2000	1	50	0	0	0	1	0	1	0	0	0	0	1	#NULL!	4	5	5	1	4	1	1	1	5	1	3	1	1	4	1	1	1	3	1	4	5	4	2	2	4	4	1
1	52	1	1	0	0	0	1	2019	1	100	0	1	0	0	0	0	0	0	0	0	0	#NULL!	3	5	3	1	3	1	4	3	2	1	2	3	1	3	1	1	1	3	1	2	3	3	5	3	5	4	2
1	73	1	1	0	0	1	0	2015	1	75	1	1	1	1	1	0	1	0	0	0	0	5.71	2	4	2	5	3	2	3	4	4	1	4	3	3	3	2	1	1	1	2	4	4	3	2	1	1	4	5
1	74	1	1	0	0	1	0	2000	1	137	1	0	0	1	0	0	0	0	0	0	0	#NULL!	4	3	1	1	3	3	3	2	3	1	1	2	1	2	1	1	2	1	1	2	2	3	4	3	5	5	7
1	52	1	1	1	0	0	0	2010	1	125	1	0	0	1	0	0	0	0	0	0	0	#NULL!	5	4	4	4	2	1	5	2	4	1	3	4	1	3	2	1	1	4	2	4	3	4	5	5	6	7	6
1	67	1	1	0	1	1	0	2014	1	100	1	1	0	1	1	1	1	0	0	1	0	1	4	3	2	2	1	3	3	3	3	1	2	1	1	2	1	1	1	1	1	2	2	3	3	2	4	5	3
1	68	1	1	0	0	0	1	1998	1	88	1	1	0	1	1	1	0	0	0	1	1	2.16	4	2	2	2	2	2	2	2	2	3	3	3	2	2	2	3	3	3	3	3	3	4	4	4	5	5	2
1	76	1	0	0	0	0	1	2011	0	#NULL!	1	0	0	1	0	0	0	0	0	1	0	2.92	3	3	3	2	3	3	2	3	4	1	2	3	1	4	2	1	3	3	2	4	4	3	4	2	4	5	5
1	33	1	0	0	1	1	0	2016	1	100	0	0	0	1	0	1	0	0	0	0	0	#NULL!	3	4	3	2	3	2	3	2	3	1	2	3	1	2	3	3	2	4	3	3	4	3	5	5	4	2	5
1	74	1	1	0	1	0	0	1999	1	#NULL!	0	0	1	0	0	1	1	0	0	1	0	#NULL!	2	2	2	2	4	2	2	3	2	2	2	2	2	2	2	2	4	2	2	2	2	2	3	2	3	4	2
1	69	1	1	0	1	1	0	2015	1	50	1	0	0	0	0	0	0	0	0	0	0	2.92	3	2	2	4	2	2	3	4	4	2	2	3	2	4	2	2	2	2	2	2	4	4	4	5	6	5	5
1	71	1	1	0	0	1	0	2001	1	75	1	0	0	0	1	0	0	1	0	0	0	2.74	5	4	3	4	3	3	3	4	3	2	4	2	3	4	3	2	4	2	2	4	4	5	6	7	7	6	6
1	30	1	0	0	1	0	0	2018	1	50	0	1	0	1	0	0	1	0	0	0	0	1.57	3	4	3	4	3	4	4	5	4	1	5	3	2	4	1	2	2	2	3	4	4	4	5	4	5	5	4
1	64	1	1	0	0	1	0	1998	1	75	1	1	1	1	1	0	0	1	0	0	1	2.31	5	3	2	4	3	2	4	3	3	2	3	3	1	3	2	1	2	2	1	4	3	3	4	4	4	5	3
1	66	1	1	0	0	0	1	2004	0	#NULL!	0	0	0	0	1	0	0	0	0	0	1	#NULL!	5	4	3	3	4	4	4	4	3	1	3	3	2	1	2	2	2	3	3	3	3	1	6	3	5	6	6
1	82	1	1	1	0	0	1	1991	0	#NULL!	0	0	0	0	0	0	0	0	0	0	0	1.39	3	3	2	4	1	5	3	5	2	1	2	1	1	1	4	1	5	1	2	1	2	1	4	4	4	4	4
1	63	1	1	0	0	1	0	2001	1	125	1	1	0	0	0	1	0	0	0	0	0	#NULL!	4	3	2	3	1	1	3	2	1	1	3	1	1	3	2	2	2	1	3	3	3	3	4	4	5	6	5
1	43	1	1	0	0	0	1	2021	0	#NULL!	0	0	0	0	0	0	0	0	0	0	1	1.48	3	4	3	4	3	3	3	4	4	2	4	3	1	4	1	1	2	3	3	4	4	3	6	6	6	6	5
1	32	1	0	1	0	1	0	2020	1	75	1	1	1	0	0	1	0	0	0	0	0	1.8	3	3	3	3	2	2	3	3	2	2	3	3	3	2	1	2	3	2	2	3	3	2	3	4	5	5	4
1	68	1	1	0	0	1	0	2019	1	37.5	0	1	1	0	1	1	0	0	0	0	1	3.2	2	2	1	2	1	4	2	2	2	2	3	1	2	3	3	2	4	2	2	2	3	2	3	4	4	4	5
1	54	1	1	0	0	1	0	2010	1	50	1	0	0	1	1	0	0	1	0	1	1	#NULL!	4	3	3	4	3	1	1	1	5	1	4	4	1	4	1	1	1	4	1	5	5	4	5	5	5	5	5
1	78	1	1	0	1	0	0	1997	1	88	0	1	0	0	1	0	0	0	0	1	0	#NULL!	2	4	2	1	4	2	2	2	4	2	1	4	1	5	1	2	1	5	2	5	5	5	2	3	6	6	6
1	59	1	1	0	1	1	0	2012	1	75	1	1	0	0	0	0	0	0	0	0	0	5.4	4	4	3	3	2	2	4	3	3	1	2	2	2	3	1	1	2	2	1	4	4	3	3	3	5	5	5
1	68	1	0	0	1	0	0	1990	1	50	0	1	0	1	0	1	1	0	0	0	0	#NULL!	5	3	2	2	2	2	2	4	2	2	2	2	1	2	3	2	1	2	3	4	4	3	2	2	4	4	2
1	73	1	1	0	0	1	0	2009	1	50	0	0	0	1	0	0	0	0	0	0	1	#NULL!	4	2	2	2	2	2	2	2	3	2	3	4	3	2	2	3	2	3	3	3	3	3	5	3	6	5	6
1	67	1	0	0	1	0	0	1999	1	100	1	0	0	1	0	1	0	0	0	0	0	3.28	4	3	3	3	3	3	3	3	2	3	2	3	2	2	3	1	3	2	1	3	3	3	5	6	6	5	5
1	59	1	0	0	0	1	0	2008	1	125	1	1	1	1	0	0	0	0	0	0	0	54.2	4	2	2	4	1	2	2	3	1	1	3	2	2	3	1	1	1	1	1	3	2	3	2	3	5	4	4
1	52	1	1	0	0	0	1	2010	1	125	0	1	0	0	0	1	0	1	0	0	0	2.08	3	2	3	5	3	2	3	5	4	3	5	4	5	1	4	3	#NULL!	2	3	3	4	2	5	5	5	5	5
1	67	1	1	0	1	0	0	1992	1	100	1	1	1	1	0	0	1	0	0	1	1	#NULL!	5	2	1	3	1	2	4	3	2	1	5	4	1	1	4	1	3	1	3	4	4	3	1	4	4	5	1
1	68	1	1	0	1	0	0	1990	1	50	1	1	0	0	0	1	0	0	0	0	1	#NULL!	4	3	2	2	3	1	1	1	3	1	1	2	2	3	1	1	1	3	1	3	3	3	6	2	6	6	2
1	40	1	0	0	0	1	0	2017	0	#NULL!	1	0	0	0	0	0	1	0	0	0	1	#NULL!	3	5	3	3	3	1	3	2	4	1	4	3	1	3	1	1	1	3	1	4	3	2	5	5	4	5	3
1	37	1	0	0	0	1	0	2016	1	25	1	1	1	1	0	1	0	1	0	0	1	1.1	3	3	2	4	2	3	3	5	3	3	4	3	3	3	4	3	4	3	2	3	3	3	5	5	5	3	4
1	41	1	1	0	1	1	0	2015	1	100	1	1	0	1	0	1	1	0	0	0	1	#NULL!	4	4	1	4	1	3	4	4	4	5	4	2	2	1	3	1	2	1	4	3	3	2	1	3	5	5	4
1	23	1	0	0	0	1	0	2022	0	#NULL!	1	1	1	1	0	0	0	0	0	0	1	#NULL!	4	3	3	4	3	3	3	3	2	3	4	2	2	1	3	4	3	2	4	1	2	2	4	4	5	3	3
1	65	1	1	0	1	1	0	2016	1	75	0	0	0	1	1	0	0	1	0	0	1	#NULL!	5	3	3	4	3	1	4	3	1	1	5	2	1	4	3	1	1	3	1	4	3	1	1	1	3	3	3
1	58	1	1	0	1	0	0	1995	1	50	1	1	0	0	0	1	0	0	0	0	0	2.04	1	4	2	2	5	1	3	2	4	1	3	3	1	3	1	1	1	5	1	4	4	4	4	6	5	4	2
1	65	1	1	0	0	0	1	1999	0	#NULL!	1	0	1	0	1	0	1	1	0	0	0	1.7	4	2	1	2	1	4	4	3	1	1	3	1	2	1	2	3	5	1	2	4	1	1	1	2	3	3	2
1	51	1	1	0	0	1	0	2004	1	125	1	1	1	0	0	1	0	0	0	0	1	7	3	3	3	3	3	3	3	3	4	3	4	3	2	2	3	1	2	2	2	3	3	3	2	4	3	5	1
1	35	1	0	0	1	0	0	2010	0	#NULL!	1	1	0	0	1	0	1	0	0	1	0	#NULL!	4	3	4	4	3	3	3	2	2	3	2	4	3	2	3	3	3	2	2	2	2	3	2	5	4	3	4
1	31	1	0	0	0	1	0	2014	1	125	0	1	0	1	1	1	0	0	0	0	0	2.56	5	3	1	4	2	4	3	4	2	4	4	2	1	1	2	4	3	2	4	3	2	1	1	2	2	4	3
1	69	1	0	0	1	0	0	1985	1	0.75	1	1	0	0	0	0	0	0	0	0	0	9.01	5	3	2	3	3	3	4	3	3	2	2	2	2	3	2	2	2	3	2	4	4	3	4	4	5	3	5
1	62	1	1	0	0	1	0	2008	1	100	0	0	0	0	0	0	0	0	0	1	1	#NULL!	4	4	3	3	3	1	3	3	4	1	2	3	1	3	1	1	1	3	1	4	4	3	5	4	6	6	5
1	70	1	1	0	0	1	0	2014	0	#NULL!	0	0	0	0	0	1	0	0	0	0	0	#NULL!	4	4	3	4	4	1	3	3	5	1	2	3	1	4	1	1	1	4	1	5	5	4	5	5	5	5	4
1	62	1	0	0	0	0	1	2000	0	#NULL!	0	0	0	0	0	0	0	0	0	0	0	#NULL!	2	4	3	3	3	1	3	1	3	1	3	3	1	3	1	1	1	3	1	3	3	4	4	5	5	5	5
1	57	1	1	0	0	0	0	2016	0	#NULL!	0	1	0	0	0	0	1	1	0	1	1	0.83	4	3	3	4	3	2	4	2	3	2	4	3	1	3	4	2	2	3	1	4	3	4	3	3	5	5	5
1	50	1	1	0	0	0	1	2000	0	#NULL!	0	0	0	1	1	0	0	0	0	0	0	2	3	3	4	2	3	1	2	3	2	1	3	3	1	3	1	1	1	3	1	3	2	3	2	3	4	4	5
1	65	1	1	0	0	0	1	2018	0	#NULL!	0	0	0	0	0	0	0	0	0	0	1	#NULL!	4	4	4	3	3	3	3	3	4	1	2	1	1	2	2	2	2	1	1	3	3	4	5	5	5	5	5
1	67	1	1	1	0	1	0	2005	1	150	1	0	0	1	1	0	0	0	0	1	1	0.732	4	2	1	3	1	4	2	5	3	2	2	3	1	1	4	1	1	1	4	1	2	2	1	5	5	5	5
1	56	1	1	0	1	0	0	1985	1	100	0	0	0	0	1	1	0	0	0	0	1	5.91	3	3	2	4	3	3	4	4	2	1	3	3	1	2	3	1	3	2	2	4	3	3	4	4	5	4	3
1	48	1	1	0	1	0	0	2007	0	#NULL!	0	1	0	0	0	0	0	0	0	0	1	#NULL!	5	3	3	2	3	3	3	2	3	2	3	3	3	3	3	1	1	3	2	3	3	3	4	4	4	4	4
1	63	1	0	0	0	0	1	1999	0	#NULL!	1	0	0	0	0	0	0	0	0	0	0	#NULL!	4	4	4	3	5	2	4	4	4	1	4	3	4	4	4	3	4	2	2	5	5	4	1	1	1	3	1
1	66	1	1	0	1	0	0	2000	1	100	1	1	0	0	0	0	0	0	0	0	1	#NULL!	5	4	4	3	4	2	4	2	5	2	4	5	2	5	2	2	2	5	2	4	4	5	5	6	6	5	6
1	53	1	1	0	1	1	0	2020	0	#NULL!	1	1	1	1	0	0	1	1	0	1	1	#NULL!	2	3	3	4	1	1	1	2	1	2	4	1	3	1	3	1	1	1	1	1	1	2	4	4	5	3	2
1	28	1	0	0	0	0	0	2020	1	#NULL!	1	1	1	1	0	0	0	1	0	0	1	#NULL!	5	3	2	4	1	5	3	5	1	1	5	1	5	1	5	4	4	1	5	3	2	1	1	1	2	1	6
1	49	1	1	0	1	1	0	2000	1	150	0	0	0	0	0	0	0	0	0	0	0	5.27	4	5	2	2	3	4	4	5	4	3	3	2	1	3	4	4	5	2	4	3	5	3	5	6	6	5	5
1	35	1	1	0	1	0	0	2015	1	137	1	1	0	0	0	0	0	0	0	0	1	0.94	5	3	3	4	4	2	2	4	3	3	4	3	1	2	2	1	1	3	1	2	3	3	4	3	4	4	2
1	58	1	1	0	0	0	1	2015	1	200	1	0	1	0	0	0	0	0	0	1	0	#NULL!	4	2	3	1	2	1	3	2	2	1	3	2	1	2	1	1	1	2	1	2	3	4	4	4	7	7	6
1	59	1	1	0	1	0	0	2020	1	137	0	1	0	1	0	0	0	0	0	0	0	#NULL!	4	3	4	1	3	2	4	3	3	1	2	2	1	3	1	1	1	3	1	3	3	4	4	5	5	5	5
1	21	1	0	0	0	0	1	2020	1	200	0	0	0	1	1	0	0	0	0	1	0	0.08	3	4	3	4	2	2	4	3	3	1	3	3	1	2	2	4	3	2	1	3	3	3	3	4	4	2	3
1	22	1	0	0	0	0	1	2018	1	150	0	1	1	0	1	0	0	1	0	1	1	0.08	3	3	4	4	3	5	5	5	3	2	4	4	3	4	3	3	3	4	4	4	4	3	4	6	5	4	7
1	33	1	1	1	0	0	1	2021	1	125	1	1	1	0	0	1	0	0	0	0	0	#NULL!	3	3	1	4	2	4	3	5	2	2	4	1	1	3	3	1	5	1	2	3	3	3	4	4	4	2	3
1	29	1	0	0	0	0	1	2021	1	175	1	1	0	0	0	0	0	0	0	1	0	1.2	2	2	3	2	3	3	2	3	3	1	3	2	1	2	1	1	2	2	1	2	2	3	5	5	5	3	5
1	38	1	1	0	1	0	1	#NULL!	1	137	0	1	0	1	0	0	0	0	0	0	0	0.04	3	3	2	2	3	1	3	2	4	1	3	4	2	4	2	2	1	3	1	3	4	4	6	5	7	6	7
1	39	1	1	0	1	0	1	2021	1	75	1	0	0	0	0	1	0	0	0	0	1	#NULL!	1	3	5	3	4	3	4	5	5	1	3	3	1	5	3	1	1	4	3	4	4	4	5	5	5	6	6
1	38	1	1	0	0	0	1	2021	1	150	0	1	1	0	0	0	0	0	0	0	1	#NULL!	5	3	3	4	4	5	3	4	4	1	4	3	2	4	4	2	4	3	4	3	3	3	4	4	7	4	6
1	59	1	1	0	0	1	1	2020	1	125	1	0	0	0	0	0	0	0	0	0	1	0.036	4	3	3	3	3	1	3	3	3	1	3	3	1	3	2	1	1	3	1	3	3	3	5	5	6	5	5
1	31	1	0	0	0	0	1	2008	1	125	1	1	0	0	1	1	0	0	0	0	0	0.66	3	4	3	2	2	1	2	3	2	1	3	2	1	1	1	3	1	3	1	3	3	3	3	4	4	3	3
1	72	1	1	0	1	0	0	2015	1	75	1	1	0	0	0	1	0	0	0	1	1	0.131	4	4	3	2	2	2	4	3	2	3	4	2	1	2	2	1	3	2	3	4	4	1	3	4	3	5	3
1	63	1	1	0	0	0	1	2013	1	100	1	0	0	0	0	0	0	0	0	0	0	#NULL!	3	5	3	1	3	2	5	2	2	1	1	3	1	3	1	3	1	4	1	3	3	4	5	5	5	6	6
1	53	1	1	0	1	0	0	1999	1	175	0	0	0	1	1	0	0	0	0	0	0	#NULL!	5	5	4	3	3	3	5	3	3	3	3	4	1	4	2	3	3	4	2	4	3	4	5	6	6	5	6
1	51	1	1	0	0	0	1	2020	1	125	1	1	1	0	0	1	0	0	0	0	0	0.26	1	4	4	4	3	1	3	2	5	1	3	3	1	2	1	1	1	3	1	4	4	3	5	6	5	5	3
1	54	1	1	0	1	1	0	2010	1	125	1	1	1	0	0	1	0	0	0	0	0	0.1	4	4	2	5	3	4	4	5	5	1	4	3	1	3	4	1	1	3	1	4	4	4	1	1	5	5	1
1	31	1	1	0	1	1	1	2011	1	225	1	1	1	1	0	0	0	0	0	1	1	0.6	4	2	2	3	3	3	2	4	2	2	3	2	1	1	3	1	3	3	1	2	2	3	5	4	5	3	2
1	33	1	1	0	1	0	1	2014	1	120	0	1	0	1	0	0	0	0	0	0	1	0.007	2	3	2	4	2	1	1	3	4	1	5	2	1	1	3	1	1	2	2	5	4	3	4	2	4	2	1
1	41	1	1	0	1	0	0	2014	1	200	0	0	0	1	0	0	0	1	0	0	1	#NULL!	3	3	5	3	3	2	4	3	5	2	4	4	1	4	2	1	1	4	1	4	4	4	2	2	6	6	4
1	52	1	0	0	1	0	0	2021	1	150	1	1	1	1	1	0	1	0	0	0	0	0.35	3	2	2	2	1	2	2	5	1	1	3	1	1	2	2	2	5	1	2	1	1	2	4	4	4	4	4
1	20	1	0	0	1	1	0	2010	1	125	1	0	1	0	0	0	1	0	0	0	0	0.05	4	2	3	2	4	3	1	3	3	3	2	2	1	3	1	1	4	5	1	2	3	3	2	4	4	1	2
1	39	1	1	0	0	1	1	2019	1	150	0	1	0	1	0	0	1	0	0	0	1	0.28	5	3	3	3	5	5	3	3	4	1	4	4	1	5	3	2	2	5	1	4	4	4	5	5	6	6	6
1	56	1	1	0	0	0	1	2005	0	#NULL!	0	0	0	0	0	0	0	1	0	1	0	0.599	3	4	4	4	4	4	4	4	4	4	3	3	3	3	3	3	3	3	3	3	3	3	5	5	6	6	6
1	55	1	1	0	0	1	0	2018	0	#NULL!	0	0	0	1	0	0	0	1	0	0	1	2.23	4	3	3	3	3	3	3	3	3	3	3	3	3	3	3	3	3	3	3	3	3	3	4	5	5	6	4
1	68	1	1	0	0	1	0	1990	1	112	1	1	1	1	1	1	0	0	0	1	1	#NULL!	4	4	3	4	3	2	3	5	3	3	5	1	1	1	4	3	3	3	2	4	3	2	1	3	2	5	3
1	52	1	0	1	0	0	0	1995	1	50	1	0	0	1	0	0	0	0	0	0	1	#NULL!	3	2	2	2	2	2	3	3	3	3	3	3	3	3	3	2	2	2	2	2	2	2	4	4	4	4	5
1	76	1	1	1	0	0	0	2005	0	#NULL!	1	0	0	0	0	0	0	1	0	1	0	0.408	5	2	2	2	2	3	3	3	4	3	2	3	3	3	3	2	2	2	2	2	2	3	3	6	5	5	2
1	66	1	1	0	0	0	1	#NULL!	0	#NULL!	0	0	0	0	0	0	0	0	0	0	0	#NULL!	3	4	2	2	2	3	4	3	3	3	2	3	3	3	3	2	2	2	2	2	2	3	4	4	5	6	6
1	22	1	0	0	1	0	0	2018	0	#NULL!	1	1	1	0	1	1	0	0	0	0	1	#NULL!	1	3	2	4	2	2	2	2	3	4	4	1	2	1	2	1	1	3	2	1	2	3	3	5	3	2	2
1	78	1	1	0	1	1	0	1995	1	100	1	1	0	1	0	0	0	0	0	0	0	2.64	5	2	2	2	3	3	3	3	3	3	3	3	3	3	3	3	2	2	2	2	2	3	2	2	6	6	6
1	78	1	1	1	0	0	0	#NULL!	#NULL!	#NULL!	0	0	1	0	0	1	0	0	0	0	1	0.37	4	2	2	3	2	2	3	4	3	1	4	3	3	3	3	3	3	2	3	3	4	3	3	2	3	5	2
1	75	1	1	1	0	0	0	#NULL!	0	#NULL!	1	1	1	1	0	0	0	0	0	1	0	#NULL!	5	2	2	2	2	2	3	3	3	3	3	3	3	3	3	3	2	1	1	1	2	3	5	3	4	2	2
1	63	1	1	0	0	1	0	2021	1	100	0	0	1	0	0	0	0	0	0	0	1	4.16	4	2	2	2	2	2	2	2	2	2	2	3	3	3	3	3	2	2	2	2	2	3	5	5	6	4	5
1	82	1	1	0	1	0	0	1995	1	50	0	1	0	0	0	0	0	0	0	1	0	2.02	4	4	2	2	2	2	2	2	2	2	3	3	3	3	3	3	3	3	3	3	3	3	5	5	6	4	5
1	39	1	1	1	0	0	0	#NULL!	#NULL!	#NULL!	0	0	0	0	0	0	0	0	0	0	0	#NULL!	2	3	3	5	2	1	3	2	3	1	5	1	1	1	3	1	1	2	1	4	3	3	5	6	5	6	4
1	73	1	1	0	1	0	0	#NULL!	1	75	0	0	0	1	0	0	0	0	0	0	0	#NULL!	5	2	2	2	5	2	2	2	2	2	3	3	3	3	3	3	3	3	3	3	2	5	3	3	4	1	7
1	59	1	1	0	0	0	1	1994	1	50	0	0	0	0	0	0	0	0	0	0	0	#NULL!	4	5	4	2	4	2	5	3	5	2	3	4	2	4	2	1	1	3	1	5	5	3	5	5	5	4	5
1	20	1	0	0	1	1	0	2022	1	50	1	0	1	1	0	0	0	0	0	1	1	11.51	2	4	4	4	4	5	3	5	4	1	5	4	1	4	4	4	4	3	3	2	3	3	1	1	4	5	5
1	27	1	0	0	1	1	0	2009	0	#NULL!	1	1	1	1	0	1	1	0	0	0	1	1.03	3	1	2	5	2	4	3	4	2	3	5	2	3	1	3	3	4	1	4	1	1	1	2	1	3	1	2
1	45	1	1	0	1	1	0	2016	1	5	0	1	1	0	0	1	0	0	0	1	1	0.035	3	2	2	4	1	4	2	3	3	3	5	2	3	3	3	3	4	2	3	3	3	2	4	4	5	3	2
1	44	1	1	1	0	0	0	2021	1	5	0	1	0	1	0	0	0	1	0	1	0	#NULL!	5	4	3	3	4	2	3	2	4	2	2	4	1	2	1	1	1	4	1	4	4	4	4	5	5	5	4
1	50	1	1	0	1	1	0	2004	0	#NULL!	1	1	1	1	1	0	1	0	0	1	1	#NULL!	4	2	3	5	2	2	2	3	3	1	2	3	2	3	3	1	1	1	1	2	2	3	1	4	2	1	3
1	22	1	0	0	1	0	0	2018	1	50	0	1	1	0	0	1	0	1	0	0	1	1.41	5	3	4	5	2	5	3	5	2	5	4	2	1	3	3	4	3	3	4	2	5	3	4	4	5	5	5
1	52	1	1	0	1	1	0	2020	1	125	1	0	0	0	1	0	1	0	1	0	0	3.43	4	3	4	2	4	1	3	3	5	2	2	4	1	3	2	1	2	4	1	5	5	4	4	3	5	6	3
1	49	1	1	0	1	0	0	2014	1	100	1	0	1	1	1	0	0	0	0	0	0	2.5	2	2	2	1	2	2	1	2	1	1	2	1	1	2	4	1	5	2	3	3	1	2	5	2	5	5	4
1	54	1	0	0	0	0	1	2012	0	#NULL!	1	1	1	0	0	1	0	0	0	0	1	1.27	1	2	2	5	1	4	2	5	2	1	4	4	1	1	4	1	1	1	3	1	1	1	1	1	3	1	1
1	30	1	1	0	1	0	0	2019	1	137	1	1	0	0	0	0	0	0	0	0	0	0.9	3	3	4	4	4	1	2	1	3	1	3	2	1	4	1	1	1	3	1	4	4	4	5	5	6	6	5
1	52	1	1	0	0	0	1	2020	1	150	1	1	0	1	0	1	0	1	0	0	0	0.21	5	3	3	3	3	1	3	3	1	1	2	1	1	2	1	1	2	1	1	3	2	3	1	2	2	1	1
1	38	1	0	0	0	1	0	2020	1	100	1	0	0	0	0	1	0	0	0	0	0	1.21	4	3	3	4	2	1	2	3	3	2	4	2	1	3	1	1	1	2	1	3	4	3	5	4	6	6	2
1	40	1	1	0	0	0	1	2021	1	10	0	1	0	0	1	0	0	1	0	1	1	0.005	5	3	2	4	2	2	4	2	1	5	2	4	3	1	2	5	2	1	3	3	3	3	5	6	5	6	5
1	51	1	1	0	0	1	0	2016	1	100	1	0	1	0	0	1	0	0	0	0	0	1.47	5	3	3	4	2	4	3	4	2	2	4	2	3	2	3	2	5	3	3	2	3	3	2	4	4	3	3
1	36	1	0	0	1	0	0	2015	1	50	0	0	1	0	0	1	0	0	0	0	0	1.128	4	3	3	2	4	1	4	1	3	1	1	3	1	3	1	1	1	3	1	3	4	4	1	4	5	3	1
1	32	1	0	1	0	0	0	2021	1	5	1	1	1	0	0	0	0	0	0	1	1	0.001	4	3	2	4	3	5	4	4	3	4	4	3	3	2	4	4	4	3	4	3	3	3	3	3	4	3	3
1	25	1	0	1	0	0	0	2021	1	20	0	1	1	0	0	0	0	0	0	1	1	0.03	4	3	2	3	1	5	3	5	2	2	3	2	2	1	5	2	2	2	5	1	2	1	3	3	5	4	3
1	32	1	1	0	1	1	0	2020	1	50	1	1	1	1	0	1	1	0	0	1	1	1.84	5	3	2	4	2	2	3	4	3	2	5	3	2	2	5	1	3	2	4	2	2	2	4	5	4	3	3
1	27	1	0	0	0	1	0	2021	1	75	1	1	1	1	0	0	0	0	0	1	1	3.54	1	2	2	5	1	5	4	5	1	5	5	1	5	1	5	3	5	1	4	2	2	2	3	5	3	2	1
1	43	1	0	1	0	1	0	2021	1	100	1	1	1	0	0	0	0	0	0	0	1	5.9	5	3	3	2	1	1	1	5	2	2	3	3	2	3	2	2	4	4	3	4	4	2	3	4	5	4	4
1	34	1	1	0	1	0	0	2020	1	50	1	1	1	1	1	1	1	1	0	1	1	1.5	4	1	1	5	2	5	3	5	2	4	5	2	5	1	4	3	4	1	5	3	3	2	3	3	4	5	2
1	22	1	0	0	1	1	0	2019	1	100	1	0	0	0	0	0	0	0	0	0	1	1.5	4	3	4	3	3	4	3	3	2	2	4	3	2	5	4	2	2	3	4	3	3	3	5	5	5	4	6
1	42	1	1	0	1	1	0	2015	1	100	1	1	1	1	0	0	0	0	0	0	1	2.52	3	4	3	1	2	1	2	1	3	2	2	3	1	4	1	1	1	3	1	4	4	3	3	3	5	5	3
1	26	1	0	1	0	1	0	2021	1	25	1	1	1	1	0	0	0	0	0	0	1	3.83	4	2	2	3	2	4	4	3	2	2	4	2	1	1	3	3	3	2	1	3	3	3	4	3	6	3	3
1	33	1	1	1	0	0	0	2017	1	25	1	0	0	1	0	0	0	0	0	0	0	1.7	4	5	4	3	4	2	4	2	4	1	2	3	1	5	1	1	1	4	1	4	4	5	5	5	6	5	5
1	46	1	1	0	0	1	0	2020	1	50	1	1	1	1	0	0	0	1	0	1	1	5.12	3	3	2	5	1	2	3	4	4	2	5	1	5	3	4	1	3	1	5	3	1	3	3	7	3	5	2
1	36	1	0	0	1	0	0	2018	1	50	0	0	1	0	0	0	0	0	0	0	0	1.128	3	4	4	1	3	1	5	2	5	1	1	3	1	3	1	1	1	3	1	3	4	5	2	4	5	2	1
1	25	1	0	0	1	0	0	2021	1	50	1	1	1	1	0	0	0	0	0	0	1	4.1	5	3	1	5	3	3	4	5	3	4	5	3	3	2	5	4	3	4	4	2	3	2	4	2	4	4	4
1	53	1	1	0	1	1	0	2008	1	#NULL!	0	0	0	0	0	0	0	1	0	0	1	2	3	4	4	3	3	3	3	3	3	3	4	4	3	4	3	3	3	4	3	3	4	4	5	6	6	6	6
1	38	1	1	0	1	1	0	2014	1	125	0	0	0	0	1	0	1	0	0	0	1	1.49	5	2	2	2	2	4	4	4	2	4	1	1	1	1	3	4	3	1	4	3	3	1	2	1	3	1	4
0	23	1	0	#NULL!	#NULL!	#NULL!	#NULL!	#NULL!	#NULL!	#NULL!	#NULL!	#NULL!	#NULL!	#NULL!	#NULL!	#NULL!	#NULL!	#NULL!	#NULL!	#NULL!	#NULL!	#NULL!	3	3	4	2	2	2	1	3	2	2	2	3	1	3	1	4	1	3	2	3	4	4	4	5	5	2	2
0	19	1	0	#NULL!	#NULL!	#NULL!	#NULL!	#NULL!	#NULL!	#NULL!	#NULL!	#NULL!	#NULL!	#NULL!	#NULL!	#NULL!	#NULL!	#NULL!	#NULL!	#NULL!	#NULL!	#NULL!	4	3	2	5	2	4	3	5	3	4	5	2	2	2	1	2	2	1	2	4	3	2	1	3	1	3	1
0	18	1	0	#NULL!	#NULL!	#NULL!	#NULL!	#NULL!	#NULL!	#NULL!	#NULL!	#NULL!	#NULL!	#NULL!	#NULL!	#NULL!	#NULL!	#NULL!	#NULL!	#NULL!	#NULL!	#NULL!	1	4	2	3	2	3	4	4	5	2	4	2	1	3	5	2	1	2	5	3	2	2	3	6	5	1	7
0	18	1	0	#NULL!	#NULL!	#NULL!	#NULL!	#NULL!	#NULL!	#NULL!	#NULL!	#NULL!	#NULL!	#NULL!	#NULL!	#NULL!	#NULL!	#NULL!	#NULL!	#NULL!	#NULL!	#NULL!	2	3	2	3	1	4	1	4	1	2	4	1	1	2	1	2	2	1	3	1	3	2	3	3	2	1	2
0	19	1	0	#NULL!	#NULL!	#NULL!	#NULL!	#NULL!	#NULL!	#NULL!	#NULL!	#NULL!	#NULL!	#NULL!	#NULL!	#NULL!	#NULL!	#NULL!	#NULL!	#NULL!	#NULL!	#NULL!	3	4	3	2	4	2	3	2	4	1	2	4	1	4	1	3	3	4	2	3	5	5	4	6	6	4	7
0	19	1	0	#NULL!	#NULL!	#NULL!	#NULL!	#NULL!	#NULL!	#NULL!	#NULL!	#NULL!	#NULL!	#NULL!	#NULL!	#NULL!	#NULL!	#NULL!	#NULL!	#NULL!	#NULL!	#NULL!	3	4	3	2	3	5	4	4	3	1	5	3	1	4	2	1	2	3	1	3	3	3	5	4	6	4	5
0	18	1	0	#NULL!	#NULL!	#NULL!	#NULL!	#NULL!	#NULL!	#NULL!	#NULL!	#NULL!	#NULL!	#NULL!	#NULL!	#NULL!	#NULL!	#NULL!	#NULL!	#NULL!	#NULL!	#NULL!	4	3	2	4	1	4	3	5	3	2	4	1	1	1	3	2	4	1	4	3	3	1	1	4	5	2	3
0	21	1	0	#NULL!	#NULL!	#NULL!	#NULL!	#NULL!	#NULL!	#NULL!	#NULL!	#NULL!	#NULL!	#NULL!	#NULL!	#NULL!	#NULL!	#NULL!	#NULL!	#NULL!	#NULL!	#NULL!	4	2	1	3	2	4	1	5	3	4	4	1	1	1	4	2	4	2	1	3	2	2	4	6	3	2	1
0	20	1	0	#NULL!	#NULL!	#NULL!	#NULL!	#NULL!	#NULL!	#NULL!	#NULL!	#NULL!	#NULL!	#NULL!	#NULL!	#NULL!	#NULL!	#NULL!	#NULL!	#NULL!	#NULL!	#NULL!	5	5	3	5	5	1	5	4	4	2	5	4	1	5	5	4	3	5	1	5	5	4	5	4	7	6	2
0	19	1	0	#NULL!	#NULL!	#NULL!	#NULL!	#NULL!	#NULL!	#NULL!	#NULL!	#NULL!	#NULL!	#NULL!	#NULL!	#NULL!	#NULL!	#NULL!	#NULL!	#NULL!	#NULL!	#NULL!	2	2	1	4	3	5	3	5	4	3	5	3	3	2	4	2	5	3	4	1	4	2	5	4	6	4	3
0	19	1	0	#NULL!	#NULL!	#NULL!	#NULL!	#NULL!	#NULL!	#NULL!	#NULL!	#NULL!	#NULL!	#NULL!	#NULL!	#NULL!	#NULL!	#NULL!	#NULL!	#NULL!	#NULL!	#NULL!	5	3	3	3	5	3	3	3	5	1	3	5	2	3	1	3	3	5	1	5	5	5	7	6	7	7	7
0	19	1	0	#NULL!	#NULL!	#NULL!	#NULL!	#NULL!	#NULL!	#NULL!	#NULL!	#NULL!	#NULL!	#NULL!	#NULL!	#NULL!	#NULL!	#NULL!	#NULL!	#NULL!	#NULL!	#NULL!	3	5	3	2	5	5	5	5	5	1	5	5	1	4	1	1	2	5	1	5	5	4	5	7	7	5	7
0	19	1	0	#NULL!	#NULL!	#NULL!	#NULL!	#NULL!	#NULL!	#NULL!	#NULL!	#NULL!	#NULL!	#NULL!	#NULL!	#NULL!	#NULL!	#NULL!	#NULL!	#NULL!	#NULL!	#NULL!	3	4	3	4	4	2	4	5	3	2	5	4	1	3	3	3	4	4	2	3	5	4	5	3	5	5	7
0	19	1	0	#NULL!	#NULL!	#NULL!	#NULL!	#NULL!	#NULL!	#NULL!	#NULL!	#NULL!	#NULL!	#NULL!	#NULL!	#NULL!	#NULL!	#NULL!	#NULL!	#NULL!	#NULL!	#NULL!	4	4	2	5	4	4	4	3	3	1	4	3	1	3	3	1	3	5	2	4	5	2	4	4	3	2	3
0	19	1	0	#NULL!	#NULL!	#NULL!	#NULL!	#NULL!	#NULL!	#NULL!	#NULL!	#NULL!	#NULL!	#NULL!	#NULL!	#NULL!	#NULL!	#NULL!	#NULL!	#NULL!	#NULL!	#NULL!	3	5	3	5	3	4	4	5	3	1	3	3	1	2	1	4	3	2	1	3	3	3	3	4	5	4	3
0	20	1	0	#NULL!	#NULL!	#NULL!	#NULL!	#NULL!	#NULL!	#NULL!	#NULL!	#NULL!	#NULL!	#NULL!	#NULL!	#NULL!	#NULL!	#NULL!	#NULL!	#NULL!	#NULL!	#NULL!	1	1	1	3	1	5	1	5	1	5	5	1	3	1	5	5	5	1	5	1	1	1	5	5	1	1	3
0	19	1	0	#NULL!	#NULL!	#NULL!	#NULL!	#NULL!	#NULL!	#NULL!	#NULL!	#NULL!	#NULL!	#NULL!	#NULL!	#NULL!	#NULL!	#NULL!	#NULL!	#NULL!	#NULL!	#NULL!	3	4	2	5	5	4	3	5	3	5	5	4	1	2	4	2	5	3	5	4	3	3	5	6	3	2	3
0	19	1	0	#NULL!	#NULL!	#NULL!	#NULL!	#NULL!	#NULL!	#NULL!	#NULL!	#NULL!	#NULL!	#NULL!	#NULL!	#NULL!	#NULL!	#NULL!	#NULL!	#NULL!	#NULL!	#NULL!	2	2	1	4	1	3	3	4	1	4	4	2	3	2	3	1	2	1	4	3	1	3	2	4	2	1	1
0	19	1	0	#NULL!	#NULL!	#NULL!	#NULL!	#NULL!	#NULL!	#NULL!	#NULL!	#NULL!	#NULL!	#NULL!	#NULL!	#NULL!	#NULL!	#NULL!	#NULL!	#NULL!	#NULL!	#NULL!	3	5	2	3	3	4	5	3	3	2	4	3	1	3	2	3	3	3	1	3	3	3	4	5	5	3	4
0	20	1	0	#NULL!	#NULL!	#NULL!	#NULL!	#NULL!	#NULL!	#NULL!	#NULL!	#NULL!	#NULL!	#NULL!	#NULL!	#NULL!	#NULL!	#NULL!	#NULL!	#NULL!	#NULL!	#NULL!	2	2	3	3	4	2	1	2	2	1	2	2	1	4	2	1	1	3	1	4	3	4	6	5	6	6	7
0	20	1	0	#NULL!	#NULL!	#NULL!	#NULL!	#NULL!	#NULL!	#NULL!	#NULL!	#NULL!	#NULL!	#NULL!	#NULL!	#NULL!	#NULL!	#NULL!	#NULL!	#NULL!	#NULL!	#NULL!	2	4	4	1	5	3	2	1	5	1	3	4	1	4	1	3	3	5	1	4	4	4	6	7	7	5	5
0	19	1	0	#NULL!	#NULL!	#NULL!	#NULL!	#NULL!	#NULL!	#NULL!	#NULL!	#NULL!	#NULL!	#NULL!	#NULL!	#NULL!	#NULL!	#NULL!	#NULL!	#NULL!	#NULL!	#NULL!	2	4	2	3	3	2	4	3	1	4	3	2	2	3	1	3	1	2	1	3	4	3	6	6	3	4	5
0	19	1	0	#NULL!	#NULL!	#NULL!	#NULL!	#NULL!	#NULL!	#NULL!	#NULL!	#NULL!	#NULL!	#NULL!	#NULL!	#NULL!	#NULL!	#NULL!	#NULL!	#NULL!	#NULL!	#NULL!	4	5	4	5	5	3	4	3	5	1	4	5	1	5	3	1	2	5	1	3	5	3	5	5	5	5	5
0	18	1	0	#NULL!	#NULL!	#NULL!	#NULL!	#NULL!	#NULL!	#NULL!	#NULL!	#NULL!	#NULL!	#NULL!	#NULL!	#NULL!	#NULL!	#NULL!	#NULL!	#NULL!	#NULL!	#NULL!	5	3	3	3	2	4	2	5	5	1	1	2	1	4	4	1	1	3	1	5	3	1	6	7	7	7	7
0	20	1	0	#NULL!	#NULL!	#NULL!	#NULL!	#NULL!	#NULL!	#NULL!	#NULL!	#NULL!	#NULL!	#NULL!	#NULL!	#NULL!	#NULL!	#NULL!	#NULL!	#NULL!	#NULL!	#NULL!	2	2	4	2	4	3	3	2	1	1	2	3	2	3	5	2	2	4	2	4	3	4	5	5	5	7	4
0	45	1	1	#NULL!	#NULL!	#NULL!	#NULL!	#NULL!	#NULL!	#NULL!	#NULL!	#NULL!	#NULL!	#NULL!	#NULL!	#NULL!	#NULL!	#NULL!	#NULL!	#NULL!	#NULL!	#NULL!	2	4	4	2	4	1	2	1	4	1	1	4	1	5	1	1	1	4	1	5	4	5	5	6	6	5	6
0	25	1	0	#NULL!	#NULL!	#NULL!	#NULL!	#NULL!	#NULL!	#NULL!	#NULL!	#NULL!	#NULL!	#NULL!	#NULL!	#NULL!	#NULL!	#NULL!	#NULL!	#NULL!	#NULL!	#NULL!	4	4	3	4	5	2	5	3	4	1	3	3	2	4	2	2	4	4	1	3	4	4	4	3	3	3	7
0	21	1	1	#NULL!	#NULL!	#NULL!	#NULL!	#NULL!	#NULL!	#NULL!	#NULL!	#NULL!	#NULL!	#NULL!	#NULL!	#NULL!	#NULL!	#NULL!	#NULL!	#NULL!	#NULL!	#NULL!	4	3	3	2	3	4	4	4	3	1	3	2	1	2	2	2	2	3	2	3	4	4	5	4	5	3	5
0	20	1	0	#NULL!	#NULL!	#NULL!	#NULL!	#NULL!	#NULL!	#NULL!	#NULL!	#NULL!	#NULL!	#NULL!	#NULL!	#NULL!	#NULL!	#NULL!	#NULL!	#NULL!	#NULL!	#NULL!	3	3	3	4	3	2	3	4	2	2	3	3	1	3	3	5	3	2	3	2	2	2	3	4	5	4	3
0	20	1	0	#NULL!	#NULL!	#NULL!	#NULL!	#NULL!	#NULL!	#NULL!	#NULL!	#NULL!	#NULL!	#NULL!	#NULL!	#NULL!	#NULL!	#NULL!	#NULL!	#NULL!	#NULL!	#NULL!	3	4	4	2	5	1	4	2	4	1	2	4	1	3	1	2	1	4	1	4	4	4	5	3	5	4	5
0	19	1	0	#NULL!	#NULL!	#NULL!	#NULL!	#NULL!	#NULL!	#NULL!	#NULL!	#NULL!	#NULL!	#NULL!	#NULL!	#NULL!	#NULL!	#NULL!	#NULL!	#NULL!	#NULL!	#NULL!	2	3	4	4	1	2	3	2	2	1	4	3	1	1	1	2	2	2	4	2	3	3	4	5	5	2	2
0	19	1	0	#NULL!	#NULL!	#NULL!	#NULL!	#NULL!	#NULL!	#NULL!	#NULL!	#NULL!	#NULL!	#NULL!	#NULL!	#NULL!	#NULL!	#NULL!	#NULL!	#NULL!	#NULL!	#NULL!	4	4	3	4	3	2	4	3	3	1	4	3	1	2	1	3	2	3	1	2	4	3	3	4	4	2	2
0	36	1	1	#NULL!	#NULL!	#NULL!	#NULL!	#NULL!	#NULL!	#NULL!	#NULL!	#NULL!	#NULL!	#NULL!	#NULL!	#NULL!	#NULL!	#NULL!	#NULL!	#NULL!	#NULL!	#NULL!	5	2	2	4	2	5	2	5	1	2	5	1	3	1	3	4	4	1	4	2	1	1	1	2	2	1	1
0	25	1	0	#NULL!	#NULL!	#NULL!	#NULL!	#NULL!	#NULL!	#NULL!	#NULL!	#NULL!	#NULL!	#NULL!	#NULL!	#NULL!	#NULL!	#NULL!	#NULL!	#NULL!	#NULL!	#NULL!	4	3	4	3	4	2	5	2	4	1	3	4	2	3	2	1	2	5	1	5	4	4	3	3	5	2	2
0	28	1	0	#NULL!	#NULL!	#NULL!	#NULL!	#NULL!	#NULL!	#NULL!	#NULL!	#NULL!	#NULL!	#NULL!	#NULL!	#NULL!	#NULL!	#NULL!	#NULL!	#NULL!	#NULL!	#NULL!	3	3	4	3	5	2	3	3	2	2	3	3	2	3	2	2	2	3	2	3	3	3	4	4	5	4	2
0	33	1	0	#NULL!	#NULL!	#NULL!	#NULL!	#NULL!	#NULL!	#NULL!	#NULL!	#NULL!	#NULL!	#NULL!	#NULL!	#NULL!	#NULL!	#NULL!	#NULL!	#NULL!	#NULL!	#NULL!	4	3	4	1	5	1	4	1	4	1	2	4	1	3	1	1	1	5	1	5	4	5	5	6	5	5	6
0	25	1	0	#NULL!	#NULL!	#NULL!	#NULL!	#NULL!	#NULL!	#NULL!	#NULL!	#NULL!	#NULL!	#NULL!	#NULL!	#NULL!	#NULL!	#NULL!	#NULL!	#NULL!	#NULL!	#NULL!	2	3	2	4	4	4	3	4	4	1	5	4	1	3	2	1	2	4	1	4	4	3	3	5	6	5	2
0	20	1	0	#NULL!	#NULL!	#NULL!	#NULL!	#NULL!	#NULL!	#NULL!	#NULL!	#NULL!	#NULL!	#NULL!	#NULL!	#NULL!	#NULL!	#NULL!	#NULL!	#NULL!	#NULL!	#NULL!	4	3	2	5	3	2	4	4	3	4	5	3	3	4	3	3	1	3	4	2	3	3	4	6	5	4	4
0	20	1	0	#NULL!	#NULL!	#NULL!	#NULL!	#NULL!	#NULL!	#NULL!	#NULL!	#NULL!	#NULL!	#NULL!	#NULL!	#NULL!	#NULL!	#NULL!	#NULL!	#NULL!	#NULL!	#NULL!	3	3	3	2	4	2	3	2	3	1	3	4	1	3	1	1	1	3	2	4	3	3	4	4	5	5	4
0	20	1	0	#NULL!	#NULL!	#NULL!	#NULL!	#NULL!	#NULL!	#NULL!	#NULL!	#NULL!	#NULL!	#NULL!	#NULL!	#NULL!	#NULL!	#NULL!	#NULL!	#NULL!	#NULL!	#NULL!	4	3	3	4	2	5	3	5	1	4	5	2	1	1	5	4	5	1	5	2	2	1	1	3	1	5	1
0	20	1	0	#NULL!	#NULL!	#NULL!	#NULL!	#NULL!	#NULL!	#NULL!	#NULL!	#NULL!	#NULL!	#NULL!	#NULL!	#NULL!	#NULL!	#NULL!	#NULL!	#NULL!	#NULL!	#NULL!	2	3	3	1	3	3	2	3	4	1	3	3	1	3	1	1	2	3	1	3	4	4	5	6	5	4	4
0	21	1	0	#NULL!	#NULL!	#NULL!	#NULL!	#NULL!	#NULL!	#NULL!	#NULL!	#NULL!	#NULL!	#NULL!	#NULL!	#NULL!	#NULL!	#NULL!	#NULL!	#NULL!	#NULL!	#NULL!	3	4	2	1	3	3	4	2	3	1	4	3	1	3	2	3	2	2	1	3	3	3	3	3	5	2	1
0	32	1	1	#NULL!	#NULL!	#NULL!	#NULL!	#NULL!	#NULL!	#NULL!	#NULL!	#NULL!	#NULL!	#NULL!	#NULL!	#NULL!	#NULL!	#NULL!	#NULL!	#NULL!	#NULL!	#NULL!	1	5	5	3	4	1	4	2	5	1	2	4	1	5	1	1	1	5	1	4	4	5	6	6	7	5	5
0	23	1	0	#NULL!	#NULL!	#NULL!	#NULL!	#NULL!	#NULL!	#NULL!	#NULL!	#NULL!	#NULL!	#NULL!	#NULL!	#NULL!	#NULL!	#NULL!	#NULL!	#NULL!	#NULL!	#NULL!	4	3	2	4	1	3	3	4	2	3	5	1	3	1	2	3	3	1	3	2	2	2	2	2	4	1	1
0	21	1	0	#NULL!	#NULL!	#NULL!	#NULL!	#NULL!	#NULL!	#NULL!	#NULL!	#NULL!	#NULL!	#NULL!	#NULL!	#NULL!	#NULL!	#NULL!	#NULL!	#NULL!	#NULL!	#NULL!	3	4	1	4	3	4	2	3	2	1	4	4	2	1	3	2	1	3	1	3	3	3	4	5	6	2	7
0	20	1	0	#NULL!	#NULL!	#NULL!	#NULL!	#NULL!	#NULL!	#NULL!	#NULL!	#NULL!	#NULL!	#NULL!	#NULL!	#NULL!	#NULL!	#NULL!	#NULL!	#NULL!	#NULL!	#NULL!	3	4	2	5	2	4	5	5	3	1	5	3	2	3	3	3	4	1	1	3	3	3	1	1	3	2	1
0	29	1	1	#NULL!	#NULL!	#NULL!	#NULL!	#NULL!	#NULL!	#NULL!	#NULL!	#NULL!	#NULL!	#NULL!	#NULL!	#NULL!	#NULL!	#NULL!	#NULL!	#NULL!	#NULL!	#NULL!	4	4	3	5	3	1	3	3	4	2	3	3	1	2	1	1	1	2	1	2	2	3	3	3	5	5	3
0	20	1	0	#NULL!	#NULL!	#NULL!	#NULL!	#NULL!	#NULL!	#NULL!	#NULL!	#NULL!	#NULL!	#NULL!	#NULL!	#NULL!	#NULL!	#NULL!	#NULL!	#NULL!	#NULL!	#NULL!	3	3	3	2	3	2	3	3	4	2	3	4	2	2	2	2	2	3	2	3	3	3	4	4	5	3	4
0	40	1	0	#NULL!	#NULL!	#NULL!	#NULL!	#NULL!	#NULL!	#NULL!	#NULL!	#NULL!	#NULL!	#NULL!	#NULL!	#NULL!	#NULL!	#NULL!	#NULL!	#NULL!	#NULL!	#NULL!	3	3	3	5	2	2	4	4	2	2	4	2	2	3	1	3	1	1	1	4	3	3	2	2	4	4	4
0	20	1	0	#NULL!	#NULL!	#NULL!	#NULL!	#NULL!	#NULL!	#NULL!	#NULL!	#NULL!	#NULL!	#NULL!	#NULL!	#NULL!	#NULL!	#NULL!	#NULL!	#NULL!	#NULL!	#NULL!	1	2	1	2	2	3	2	4	3	2	4	3	2	2	5	3	5	2	5	3	2	1	1	2	2	1	2
0	40	1	0	#NULL!	#NULL!	#NULL!	#NULL!	#NULL!	#NULL!	#NULL!	#NULL!	#NULL!	#NULL!	#NULL!	#NULL!	#NULL!	#NULL!	#NULL!	#NULL!	#NULL!	#NULL!	#NULL!	2	4	4	1	5	2	4	1	5	1	1	3	1	4	1	1	1	4	1	4	5	4	5	5	6	6	4
0	21	1	0	#NULL!	#NULL!	#NULL!	#NULL!	#NULL!	#NULL!	#NULL!	#NULL!	#NULL!	#NULL!	#NULL!	#NULL!	#NULL!	#NULL!	#NULL!	#NULL!	#NULL!	#NULL!	#NULL!	2	4	2	5	3	2	3	2	4	1	5	3	1	4	1	2	1	4	1	3	3	4	4	7	6	1	1
0	40	1	1	#NULL!	#NULL!	#NULL!	#NULL!	#NULL!	#NULL!	#NULL!	#NULL!	#NULL!	#NULL!	#NULL!	#NULL!	#NULL!	#NULL!	#NULL!	#NULL!	#NULL!	#NULL!	#NULL!	4	4	4	1	4	2	4	2	4	1	1	4	1	4	1	1	1	4	1	4	4	4	5	6	6	5	5
0	34	1	1	#NULL!	#NULL!	#NULL!	#NULL!	#NULL!	#NULL!	#NULL!	#NULL!	#NULL!	#NULL!	#NULL!	#NULL!	#NULL!	#NULL!	#NULL!	#NULL!	#NULL!	#NULL!	#NULL!	3	3	3	4	3	4	4	4	2	3	4	2	1	1	2	4	4	1	2	3	2	2	1	4	4	5	1
0	22	1	0	#NULL!	#NULL!	#NULL!	#NULL!	#NULL!	#NULL!	#NULL!	#NULL!	#NULL!	#NULL!	#NULL!	#NULL!	#NULL!	#NULL!	#NULL!	#NULL!	#NULL!	#NULL!	#NULL!	4	3	2	1	3	1	3	3	2	1	3	2	1	3	1	1	1	3	1	3	4	3	4	4	6	3	3
0	20	1	0	#NULL!	#NULL!	#NULL!	#NULL!	#NULL!	#NULL!	#NULL!	#NULL!	#NULL!	#NULL!	#NULL!	#NULL!	#NULL!	#NULL!	#NULL!	#NULL!	#NULL!	#NULL!	#NULL!	2	3	2	4	2	1	3	3	3	2	4	3	4	5	3	1	1	2	2	4	5	4	3	6	5	4	4
0	20	1	0	#NULL!	#NULL!	#NULL!	#NULL!	#NULL!	#NULL!	#NULL!	#NULL!	#NULL!	#NULL!	#NULL!	#NULL!	#NULL!	#NULL!	#NULL!	#NULL!	#NULL!	#NULL!	#NULL!	3	3	3	5	2	1	3	1	3	2	4	3	2	3	1	2	1	3	1	3	3	4	5	5	6	4	5
0	21	1	0	#NULL!	#NULL!	#NULL!	#NULL!	#NULL!	#NULL!	#NULL!	#NULL!	#NULL!	#NULL!	#NULL!	#NULL!	#NULL!	#NULL!	#NULL!	#NULL!	#NULL!	#NULL!	#NULL!	3	4	3	5	4	5	5	5	3	1	5	1	2	2	2	2	3	3	3	2	4	3	1	1	2	2	2
0	21	1	0	#NULL!	#NULL!	#NULL!	#NULL!	#NULL!	#NULL!	#NULL!	#NULL!	#NULL!	#NULL!	#NULL!	#NULL!	#NULL!	#NULL!	#NULL!	#NULL!	#NULL!	#NULL!	#NULL!	4	4	3	5	4	2	4	3	4	1	2	3	1	3	2	1	1	3	1	4	5	3	5	3	5	4	4
0	23	1	0	#NULL!	#NULL!	#NULL!	#NULL!	#NULL!	#NULL!	#NULL!	#NULL!	#NULL!	#NULL!	#NULL!	#NULL!	#NULL!	#NULL!	#NULL!	#NULL!	#NULL!	#NULL!	#NULL!	3	3	3	3	2	2	3	3	3	1	3	3	2	2	3	3	3	2	2	2	2	3	3	4	3	2	2
0	24	1	1	#NULL!	#NULL!	#NULL!	#NULL!	#NULL!	#NULL!	#NULL!	#NULL!	#NULL!	#NULL!	#NULL!	#NULL!	#NULL!	#NULL!	#NULL!	#NULL!	#NULL!	#NULL!	#NULL!	3	2	2	3	3	4	3	5	2	2	4	2	3	2	2	4	5	2	5	1	2	1	1	1	1	2	1
0	23	1	0	#NULL!	#NULL!	#NULL!	#NULL!	#NULL!	#NULL!	#NULL!	#NULL!	#NULL!	#NULL!	#NULL!	#NULL!	#NULL!	#NULL!	#NULL!	#NULL!	#NULL!	#NULL!	#NULL!	3	2	2	3	3	1	1	3	4	1	4	2	3	1	4	2	3	2	3	2	4	2	2	4	3	1	2
0	19	1	0	#NULL!	#NULL!	#NULL!	#NULL!	#NULL!	#NULL!	#NULL!	#NULL!	#NULL!	#NULL!	#NULL!	#NULL!	#NULL!	#NULL!	#NULL!	#NULL!	#NULL!	#NULL!	#NULL!	1	1	1	4	1	4	2	5	2	5	5	1	3	1	5	1	5	1	3	1	1	1	1	1	1	1	1
0	18	1	0	#NULL!	#NULL!	#NULL!	#NULL!	#NULL!	#NULL!	#NULL!	#NULL!	#NULL!	#NULL!	#NULL!	#NULL!	#NULL!	#NULL!	#NULL!	#NULL!	#NULL!	#NULL!	#NULL!	2	1	3	5	2	1	3	1	4	1	3	3	2	3	1	2	1	3	1	4	4	3	3	2	4	3	1
0	21	1	0	#NULL!	#NULL!	#NULL!	#NULL!	#NULL!	#NULL!	#NULL!	#NULL!	#NULL!	#NULL!	#NULL!	#NULL!	#NULL!	#NULL!	#NULL!	#NULL!	#NULL!	#NULL!	#NULL!	4	2	2	2	3	2	2	1	3	1	4	3	1	3	1	4	1	3	2	3	4	3	4	3	4	2	6
0	31	1	0	#NULL!	#NULL!	#NULL!	#NULL!	#NULL!	#NULL!	#NULL!	#NULL!	#NULL!	#NULL!	#NULL!	#NULL!	#NULL!	#NULL!	#NULL!	#NULL!	#NULL!	#NULL!	#NULL!	5	1	2	5	2	4	3	5	2	4	4	2	3	2	3	3	4	2	4	2	2	2	2	3	2	1	1
0	20	1	0	#NULL!	#NULL!	#NULL!	#NULL!	#NULL!	#NULL!	#NULL!	#NULL!	#NULL!	#NULL!	#NULL!	#NULL!	#NULL!	#NULL!	#NULL!	#NULL!	#NULL!	#NULL!	#NULL!	4	3	5	5	4	2	4	4	5	1	3	5	1	5	2	1	2	4	1	5	5	5	7	7	7	1	6
0	19	1	1	#NULL!	#NULL!	#NULL!	#NULL!	#NULL!	#NULL!	#NULL!	#NULL!	#NULL!	#NULL!	#NULL!	#NULL!	#NULL!	#NULL!	#NULL!	#NULL!	#NULL!	#NULL!	#NULL!	5	3	4	5	3	4	4	4	3	1	4	3	2	2	3	3	4	3	1	3	4	3	4	4	5	3	2
0	21	1	0	#NULL!	#NULL!	#NULL!	#NULL!	#NULL!	#NULL!	#NULL!	#NULL!	#NULL!	#NULL!	#NULL!	#NULL!	#NULL!	#NULL!	#NULL!	#NULL!	#NULL!	#NULL!	#NULL!	5	3	5	5	1	3	5	5	2	1	5	1	1	2	2	1	2	2	3	3	3	2	3	4	4	1	2
0	35	1	0	#NULL!	#NULL!	#NULL!	#NULL!	#NULL!	#NULL!	#NULL!	#NULL!	#NULL!	#NULL!	#NULL!	#NULL!	#NULL!	#NULL!	#NULL!	#NULL!	#NULL!	#NULL!	#NULL!	4	2	2	3	3	2	2	3	3	1	4	4	1	2	1	1	1	1	2	3	3	1	2	2	3	3	6
0	20	1	0	#NULL!	#NULL!	#NULL!	#NULL!	#NULL!	#NULL!	#NULL!	#NULL!	#NULL!	#NULL!	#NULL!	#NULL!	#NULL!	#NULL!	#NULL!	#NULL!	#NULL!	#NULL!	#NULL!	4	3	2	4	1	2	2	4	1	1	4	1	3	1	2	3	3	1	4	3	2	2	2	3	2	2	1
0	40	1	1	#NULL!	#NULL!	#NULL!	#NULL!	#NULL!	#NULL!	#NULL!	#NULL!	#NULL!	#NULL!	#NULL!	#NULL!	#NULL!	#NULL!	#NULL!	#NULL!	#NULL!	#NULL!	#NULL!	2	3	3	4	3	1	2	1	4	2	3	3	1	3	1	1	3	2	1	3	3	3	3	3	5	5	2
0	40	1	1	#NULL!	#NULL!	#NULL!	#NULL!	#NULL!	#NULL!	#NULL!	#NULL!	#NULL!	#NULL!	#NULL!	#NULL!	#NULL!	#NULL!	#NULL!	#NULL!	#NULL!	#NULL!	#NULL!	3	4	4	5	3	2	4	3	3	2	5	5	4	3	3	2	2	3	3	4	3	2	3	4	4	4	2
0	19	1	0	#NULL!	#NULL!	#NULL!	#NULL!	#NULL!	#NULL!	#NULL!	#NULL!	#NULL!	#NULL!	#NULL!	#NULL!	#NULL!	#NULL!	#NULL!	#NULL!	#NULL!	#NULL!	#NULL!	2	1	2	2	2	1	2	1	3	1	2	2	1	3	1	1	1	3	1	3	3	3	4	5	5	4	4
0	19	1	0	#NULL!	#NULL!	#NULL!	#NULL!	#NULL!	#NULL!	#NULL!	#NULL!	#NULL!	#NULL!	#NULL!	#NULL!	#NULL!	#NULL!	#NULL!	#NULL!	#NULL!	#NULL!	#NULL!	4	4	3	2	3	2	3	2	3	1	3	3	1	4	2	3	2	4	1	3	4	4	2	3	5	2	2
0	19	1	0	#NULL!	#NULL!	#NULL!	#NULL!	#NULL!	#NULL!	#NULL!	#NULL!	#NULL!	#NULL!	#NULL!	#NULL!	#NULL!	#NULL!	#NULL!	#NULL!	#NULL!	#NULL!	#NULL!	2	3	2	4	2	1	3	2	2	1	2	1	4	3	1	2	3	2	1	1	1	3	5	4	5	3	4
0	19	1	0	#NULL!	#NULL!	#NULL!	#NULL!	#NULL!	#NULL!	#NULL!	#NULL!	#NULL!	#NULL!	#NULL!	#NULL!	#NULL!	#NULL!	#NULL!	#NULL!	#NULL!	#NULL!	#NULL!	2	3	4	2	3	1	2	1	4	1	1	3	1	3	1	1	1	3	1	4	3	3	3	3	5	2	1
0	20	1	0	#NULL!	#NULL!	#NULL!	#NULL!	#NULL!	#NULL!	#NULL!	#NULL!	#NULL!	#NULL!	#NULL!	#NULL!	#NULL!	#NULL!	#NULL!	#NULL!	#NULL!	#NULL!	#NULL!	3	3	5	2	5	1	3	1	3	1	1	5	1	5	1	2	1	5	1	3	5	5	5	5	5	5	5
0	37	1	0	#NULL!	#NULL!	#NULL!	#NULL!	#NULL!	#NULL!	#NULL!	#NULL!	#NULL!	#NULL!	#NULL!	#NULL!	#NULL!	#NULL!	#NULL!	#NULL!	#NULL!	#NULL!	#NULL!	2	4	3	4	5	3	4	4	5	2	4	4	1	3	2	2	3	4	2	4	4	3	5	4	5	4	5
0	20	1	0	#NULL!	#NULL!	#NULL!	#NULL!	#NULL!	#NULL!	#NULL!	#NULL!	#NULL!	#NULL!	#NULL!	#NULL!	#NULL!	#NULL!	#NULL!	#NULL!	#NULL!	#NULL!	#NULL!	2	3	3	2	3	1	2	2	3	2	4	3	2	3	1	1	1	3	1	3	3	3	4	5	5	4	4
0	20	1	0	#NULL!	#NULL!	#NULL!	#NULL!	#NULL!	#NULL!	#NULL!	#NULL!	#NULL!	#NULL!	#NULL!	#NULL!	#NULL!	#NULL!	#NULL!	#NULL!	#NULL!	#NULL!	#NULL!	2	4	3	2	2	1	3	3	2	1	4	2	1	2	1	1	1	3	1	3	4	2	4	5	5	4	3
0	20	1	0	#NULL!	#NULL!	#NULL!	#NULL!	#NULL!	#NULL!	#NULL!	#NULL!	#NULL!	#NULL!	#NULL!	#NULL!	#NULL!	#NULL!	#NULL!	#NULL!	#NULL!	#NULL!	#NULL!	2	3	3	3	4	1	3	2	4	1	4	4	3	4	2	1	1	5	1	4	5	3	4	4	5	4	3
0	20	1	0	#NULL!	#NULL!	#NULL!	#NULL!	#NULL!	#NULL!	#NULL!	#NULL!	#NULL!	#NULL!	#NULL!	#NULL!	#NULL!	#NULL!	#NULL!	#NULL!	#NULL!	#NULL!	#NULL!	1	3	5	5	4	5	5	3	3	1	5	5	3	3	4	1	3	3	3	3	4	3	4	4	4	4	1
0	19	1	0	#NULL!	#NULL!	#NULL!	#NULL!	#NULL!	#NULL!	#NULL!	#NULL!	#NULL!	#NULL!	#NULL!	#NULL!	#NULL!	#NULL!	#NULL!	#NULL!	#NULL!	#NULL!	#NULL!	3	2	3	5	2	5	3	5	4	1	3	1	4	4	5	1	5	1	5	1	3	2	5	3	5	5	3
0	20	1	0	#NULL!	#NULL!	#NULL!	#NULL!	#NULL!	#NULL!	#NULL!	#NULL!	#NULL!	#NULL!	#NULL!	#NULL!	#NULL!	#NULL!	#NULL!	#NULL!	#NULL!	#NULL!	#NULL!	4	4	3	4	4	3	4	4	5	1	2	3	2	4	3	2	4	3	4	5	3	3	1	5	6	4	1
0	30	1	0	#NULL!	#NULL!	#NULL!	#NULL!	#NULL!	#NULL!	#NULL!	#NULL!	#NULL!	#NULL!	#NULL!	#NULL!	#NULL!	#NULL!	#NULL!	#NULL!	#NULL!	#NULL!	#NULL!	2	4	4	2	4	3	5	2	5	2	4	3	1	5	1	1	3	5	1	5	5	5	5	5	6	6	6
0	20	1	0	#NULL!	#NULL!	#NULL!	#NULL!	#NULL!	#NULL!	#NULL!	#NULL!	#NULL!	#NULL!	#NULL!	#NULL!	#NULL!	#NULL!	#NULL!	#NULL!	#NULL!	#NULL!	#NULL!	4	3	2	4	4	4	3	5	1	3	4	3	1	3	5	4	4	3	4	2	3	2	2	3	6	4	4
0	20	1	0	#NULL!	#NULL!	#NULL!	#NULL!	#NULL!	#NULL!	#NULL!	#NULL!	#NULL!	#NULL!	#NULL!	#NULL!	#NULL!	#NULL!	#NULL!	#NULL!	#NULL!	#NULL!	#NULL!	2	3	2	1	3	4	4	4	2	1	3	2	1	1	2	5	3	2	1	3	3	3	3	4	4	1	1
0	20	1	0	#NULL!	#NULL!	#NULL!	#NULL!	#NULL!	#NULL!	#NULL!	#NULL!	#NULL!	#NULL!	#NULL!	#NULL!	#NULL!	#NULL!	#NULL!	#NULL!	#NULL!	#NULL!	#NULL!	1	3	2	4	3	3	3	4	3	1	4	4	2	2	3	2	2	2	2	3	4	3	5	4	4	3	2
0	31	1	1	#NULL!	#NULL!	#NULL!	#NULL!	#NULL!	#NULL!	#NULL!	#NULL!	#NULL!	#NULL!	#NULL!	#NULL!	#NULL!	#NULL!	#NULL!	#NULL!	#NULL!	#NULL!	#NULL!	2	3	4	2	3	1	4	2	3	1	1	4	1	4	2	1	1	3	1	3	3	3	4	4	5	4	2
0	20	1	0	#NULL!	#NULL!	#NULL!	#NULL!	#NULL!	#NULL!	#NULL!	#NULL!	#NULL!	#NULL!	#NULL!	#NULL!	#NULL!	#NULL!	#NULL!	#NULL!	#NULL!	#NULL!	#NULL!	3	3	2	4	3	4	3	3	3	1	3	3	1	1	2	3	4	2	1	2	3	3	2	3	4	4	2
0	28	1	0	#NULL!	#NULL!	#NULL!	#NULL!	#NULL!	#NULL!	#NULL!	#NULL!	#NULL!	#NULL!	#NULL!	#NULL!	#NULL!	#NULL!	#NULL!	#NULL!	#NULL!	#NULL!	#NULL!	2	1	4	4	3	1	3	2	3	2	2	4	1	1	2	2	2	4	1	5	3	2	7	7	7	4	3
0	20	1	0	#NULL!	#NULL!	#NULL!	#NULL!	#NULL!	#NULL!	#NULL!	#NULL!	#NULL!	#NULL!	#NULL!	#NULL!	#NULL!	#NULL!	#NULL!	#NULL!	#NULL!	#NULL!	#NULL!	2	4	4	3	3	1	4	1	4	1	1	3	1	4	1	3	1	3	1	4	4	4	4	5	5	2	6
0	24	1	0	#NULL!	#NULL!	#NULL!	#NULL!	#NULL!	#NULL!	#NULL!	#NULL!	#NULL!	#NULL!	#NULL!	#NULL!	#NULL!	#NULL!	#NULL!	#NULL!	#NULL!	#NULL!	#NULL!	3	3	3	3	3	3	3	3	2	1	3	3	4	4	1	1	3	3	1	3	4	5	4	5	5	6	4
0	21	1	0	#NULL!	#NULL!	#NULL!	#NULL!	#NULL!	#NULL!	#NULL!	#NULL!	#NULL!	#NULL!	#NULL!	#NULL!	#NULL!	#NULL!	#NULL!	#NULL!	#NULL!	#NULL!	#NULL!	5	2	3	4	3	4	3	4	3	4	5	4	1	3	2	2	3	3	2	3	3	3	4	5	5	2	5
0	24	1	0	#NULL!	#NULL!	#NULL!	#NULL!	#NULL!	#NULL!	#NULL!	#NULL!	#NULL!	#NULL!	#NULL!	#NULL!	#NULL!	#NULL!	#NULL!	#NULL!	#NULL!	#NULL!	#NULL!	4	4	3	4	2	4	3	2	3	1	4	2	2	1	1	1	3	3	1	3	3	3	4	4	5	3	3
0	19	1	0	#NULL!	#NULL!	#NULL!	#NULL!	#NULL!	#NULL!	#NULL!	#NULL!	#NULL!	#NULL!	#NULL!	#NULL!	#NULL!	#NULL!	#NULL!	#NULL!	#NULL!	#NULL!	#NULL!	4	1	2	1	2	2	3	2	2	1	1	3	1	4	1	2	1	4	1	4	4	1	4	5	6	4	5
0	19	1	0	#NULL!	#NULL!	#NULL!	#NULL!	#NULL!	#NULL!	#NULL!	#NULL!	#NULL!	#NULL!	#NULL!	#NULL!	#NULL!	#NULL!	#NULL!	#NULL!	#NULL!	#NULL!	#NULL!	2	3	3	1	5	1	2	1	5	1	2	5	3	3	1	1	1	4	1	4	2	4	5	6	6	5	4
0	19	1	0	#NULL!	#NULL!	#NULL!	#NULL!	#NULL!	#NULL!	#NULL!	#NULL!	#NULL!	#NULL!	#NULL!	#NULL!	#NULL!	#NULL!	#NULL!	#NULL!	#NULL!	#NULL!	#NULL!	3	3	4	3	1	1	3	2	3	1	1	3	1	3	1	1	1	3	1	1	3	3	4	4	4	4	4
0	21	1	0	#NULL!	#NULL!	#NULL!	#NULL!	#NULL!	#NULL!	#NULL!	#NULL!	#NULL!	#NULL!	#NULL!	#NULL!	#NULL!	#NULL!	#NULL!	#NULL!	#NULL!	#NULL!	#NULL!	4	4	4	2	3	4	3	3	3	2	3	3	2	3	2	3	2	4	3	3	4	4	3	4	5	4	3
0	20	1	0	#NULL!	#NULL!	#NULL!	#NULL!	#NULL!	#NULL!	#NULL!	#NULL!	#NULL!	#NULL!	#NULL!	#NULL!	#NULL!	#NULL!	#NULL!	#NULL!	#NULL!	#NULL!	#NULL!	2	3	3	5	2	2	2	5	5	5	5	4	4	1	3	3	3	2	4	2	3	2	2	3	3	1	5
0	19	1	0	#NULL!	#NULL!	#NULL!	#NULL!	#NULL!	#NULL!	#NULL!	#NULL!	#NULL!	#NULL!	#NULL!	#NULL!	#NULL!	#NULL!	#NULL!	#NULL!	#NULL!	#NULL!	#NULL!	4	2	2	5	3	4	3	4	3	1	4	3	2	3	2	2	4	3	1	2	2	3	3	3	3	2	3
0	19	1	#NULL!	#NULL!	#NULL!	#NULL!	#NULL!	#NULL!	#NULL!	#NULL!	#NULL!	#NULL!	#NULL!	#NULL!	#NULL!	#NULL!	#NULL!	#NULL!	#NULL!	#NULL!	#NULL!	#NULL!	4	1	4	5	1	5	1	2	3	5	5	1	5	2	4	1	3	1	2	2	1	1	1	1	4	5	7
0	20	1	0	#NULL!	#NULL!	#NULL!	#NULL!	#NULL!	#NULL!	#NULL!	#NULL!	#NULL!	#NULL!	#NULL!	#NULL!	#NULL!	#NULL!	#NULL!	#NULL!	#NULL!	#NULL!	#NULL!	3	4	5	4	3	1	2	3	5	1	5	3	1	4	2	1	1	2	2	1	1	3	4	6	6	5	1
0	20	1	0	#NULL!	#NULL!	#NULL!	#NULL!	#NULL!	#NULL!	#NULL!	#NULL!	#NULL!	#NULL!	#NULL!	#NULL!	#NULL!	#NULL!	#NULL!	#NULL!	#NULL!	#NULL!	#NULL!	3	4	3	5	3	2	4	1	3	1	5	4	3	5	1	4	1	3	1	4	3	4	2	6	4	1	4
0	19	1	0	#NULL!	#NULL!	#NULL!	#NULL!	#NULL!	#NULL!	#NULL!	#NULL!	#NULL!	#NULL!	#NULL!	#NULL!	#NULL!	#NULL!	#NULL!	#NULL!	#NULL!	#NULL!	#NULL!	3	4	2	4	2	2	4	4	3	1	4	2	1	2	2	2	3	2	2	4	4	3	2	5	5	4	4
0	23	1	0	#NULL!	#NULL!	#NULL!	#NULL!	#NULL!	#NULL!	#NULL!	#NULL!	#NULL!	#NULL!	#NULL!	#NULL!	#NULL!	#NULL!	#NULL!	#NULL!	#NULL!	#NULL!	#NULL!	2	5	4	3	5	2	2	2	4	1	2	4	2	5	2	2	2	4	2	5	5	5	5	5	5	5	7
0	18	1	0	#NULL!	#NULL!	#NULL!	#NULL!	#NULL!	#NULL!	#NULL!	#NULL!	#NULL!	#NULL!	#NULL!	#NULL!	#NULL!	#NULL!	#NULL!	#NULL!	#NULL!	#NULL!	#NULL!	3	3	4	3	4	1	5	5	5	3	5	5	2	1	5	2	5	3	4	4	4	2	3	5	5	1	1
0	22	1	0	#NULL!	#NULL!	#NULL!	#NULL!	#NULL!	#NULL!	#NULL!	#NULL!	#NULL!	#NULL!	#NULL!	#NULL!	#NULL!	#NULL!	#NULL!	#NULL!	#NULL!	#NULL!	#NULL!	1	4	5	1	5	2	3	1	5	1	2	3	1	5	1	1	1	5	1	4	5	5	7	6	7	7	7
0	21	1	0	#NULL!	#NULL!	#NULL!	#NULL!	#NULL!	#NULL!	#NULL!	#NULL!	#NULL!	#NULL!	#NULL!	#NULL!	#NULL!	#NULL!	#NULL!	#NULL!	#NULL!	#NULL!	#NULL!	4	4	1	5	2	2	4	5	2	2	5	5	4	2	5	3	1	2	3	3	2	2	1	3	4	4	1
0	21	1	0	#NULL!	#NULL!	#NULL!	#NULL!	#NULL!	#NULL!	#NULL!	#NULL!	#NULL!	#NULL!	#NULL!	#NULL!	#NULL!	#NULL!	#NULL!	#NULL!	#NULL!	#NULL!	#NULL!	3	3	3	3	4	1	4	1	4	1	2	3	3	3	1	1	1	3	1	4	4	4	4	5	5	4	4
0	21	1	0	#NULL!	#NULL!	#NULL!	#NULL!	#NULL!	#NULL!	#NULL!	#NULL!	#NULL!	#NULL!	#NULL!	#NULL!	#NULL!	#NULL!	#NULL!	#NULL!	#NULL!	#NULL!	#NULL!	4	3	1	5	1	5	1	5	1	5	4	1	3	1	5	5	5	1	5	1	3	1	1	1	1	1	1
0	19	1	0	#NULL!	#NULL!	#NULL!	#NULL!	#NULL!	#NULL!	#NULL!	#NULL!	#NULL!	#NULL!	#NULL!	#NULL!	#NULL!	#NULL!	#NULL!	#NULL!	#NULL!	#NULL!	#NULL!	4	3	3	5	2	3	3	3	4	3	2	4	2	2	3	3	3	3	2	4	5	3	4	5	6	5	4
0	20	1	0	#NULL!	#NULL!	#NULL!	#NULL!	#NULL!	#NULL!	#NULL!	#NULL!	#NULL!	#NULL!	#NULL!	#NULL!	#NULL!	#NULL!	#NULL!	#NULL!	#NULL!	#NULL!	#NULL!	4	4	3	5	4	5	5	5	3	1	5	2	1	3	2	3	4	3	1	5	5	4	3	4	5	5	4
0	49	1	0	#NULL!	#NULL!	#NULL!	#NULL!	#NULL!	#NULL!	#NULL!	#NULL!	#NULL!	#NULL!	#NULL!	#NULL!	#NULL!	#NULL!	#NULL!	#NULL!	#NULL!	#NULL!	#NULL!	3	3	4	2	3	2	2	2	4	1	2	4	1	3	1	1	1	5	1	5	5	4	5	5	5	4	2
0	34	1	1	#NULL!	#NULL!	#NULL!	#NULL!	#NULL!	#NULL!	#NULL!	#NULL!	#NULL!	#NULL!	#NULL!	#NULL!	#NULL!	#NULL!	#NULL!	#NULL!	#NULL!	#NULL!	#NULL!	4	4	2	5	2	2	3	5	3	3	5	2	4	2	3	4	3	1	2	3	3	2	5	5	5	4	2
0	19	1	0	#NULL!	#NULL!	#NULL!	#NULL!	#NULL!	#NULL!	#NULL!	#NULL!	#NULL!	#NULL!	#NULL!	#NULL!	#NULL!	#NULL!	#NULL!	#NULL!	#NULL!	#NULL!	#NULL!	3	3	4	4	3	2	3	4	1	1	3	3	1	4	2	2	5	2	5	1	2	3	4	4	5	3	4
0	20	1	0	#NULL!	#NULL!	#NULL!	#NULL!	#NULL!	#NULL!	#NULL!	#NULL!	#NULL!	#NULL!	#NULL!	#NULL!	#NULL!	#NULL!	#NULL!	#NULL!	#NULL!	#NULL!	#NULL!	2	3	4	5	4	1	3	2	4	2	3	3	2	3	1	2	1	3	1	4	5	4	5	6	7	4	7
0	19	1	0	#NULL!	#NULL!	#NULL!	#NULL!	#NULL!	#NULL!	#NULL!	#NULL!	#NULL!	#NULL!	#NULL!	#NULL!	#NULL!	#NULL!	#NULL!	#NULL!	#NULL!	#NULL!	#NULL!	2	3	3	2	3	2	3	4	3	1	2	3	1	3	1	1	2	3	1	3	3	3	5	6	6	5	6
0	19	1	0	#NULL!	#NULL!	#NULL!	#NULL!	#NULL!	#NULL!	#NULL!	#NULL!	#NULL!	#NULL!	#NULL!	#NULL!	#NULL!	#NULL!	#NULL!	#NULL!	#NULL!	#NULL!	#NULL!	3	2	2	5	4	1	3	2	4	1	5	4	4	3	1	2	1	4	1	4	4	3	5	5	6	3	4
0	19	1	0	#NULL!	#NULL!	#NULL!	#NULL!	#NULL!	#NULL!	#NULL!	#NULL!	#NULL!	#NULL!	#NULL!	#NULL!	#NULL!	#NULL!	#NULL!	#NULL!	#NULL!	#NULL!	#NULL!	3	3	5	5	3	5	5	5	4	4	5	3	3	2	2	4	4	2	2	3	3	3	2	3	3	5	2
0	20	1	0	#NULL!	#NULL!	#NULL!	#NULL!	#NULL!	#NULL!	#NULL!	#NULL!	#NULL!	#NULL!	#NULL!	#NULL!	#NULL!	#NULL!	#NULL!	#NULL!	#NULL!	#NULL!	#NULL!	2	4	3	3	5	2	4	2	3	1	2	5	1	3	2	1	1	5	1	3	3	4	4	5	6	4	6
0	19	1	0	#NULL!	#NULL!	#NULL!	#NULL!	#NULL!	#NULL!	#NULL!	#NULL!	#NULL!	#NULL!	#NULL!	#NULL!	#NULL!	#NULL!	#NULL!	#NULL!	#NULL!	#NULL!	#NULL!	3	2	2	4	3	4	2	5	3	4	5	3	2	2	4	4	4	2	1	1	2	3	3	4	4	4	2
0	20	1	0	#NULL!	#NULL!	#NULL!	#NULL!	#NULL!	#NULL!	#NULL!	#NULL!	#NULL!	#NULL!	#NULL!	#NULL!	#NULL!	#NULL!	#NULL!	#NULL!	#NULL!	#NULL!	#NULL!	2	3	4	4	4	2	4	3	3	2	4	4	3	4	3	4	3	4	3	4	4	3	4	4	5	4	1
0	19	1	0	#NULL!	#NULL!	#NULL!	#NULL!	#NULL!	#NULL!	#NULL!	#NULL!	#NULL!	#NULL!	#NULL!	#NULL!	#NULL!	#NULL!	#NULL!	#NULL!	#NULL!	#NULL!	#NULL!	3	4	3	2	1	3	3	2	3	1	4	2	3	3	3	3	3	2	2	2	2	3	4	5	5	2	4
0	19	1	0	#NULL!	#NULL!	#NULL!	#NULL!	#NULL!	#NULL!	#NULL!	#NULL!	#NULL!	#NULL!	#NULL!	#NULL!	#NULL!	#NULL!	#NULL!	#NULL!	#NULL!	#NULL!	#NULL!	3	3	2	4	3	3	2	5	3	3	5	3	4	2	4	4	4	3	3	3	3	2	3	4	5	5	6
0	19	1	0	#NULL!	#NULL!	#NULL!	#NULL!	#NULL!	#NULL!	#NULL!	#NULL!	#NULL!	#NULL!	#NULL!	#NULL!	#NULL!	#NULL!	#NULL!	#NULL!	#NULL!	#NULL!	#NULL!	1	4	4	2	5	1	3	1	4	1	1	4	2	4	1	2	1	4	1	4	4	5	5	6	6	6	7
0	21	1	0	#NULL!	#NULL!	#NULL!	#NULL!	#NULL!	#NULL!	#NULL!	#NULL!	#NULL!	#NULL!	#NULL!	#NULL!	#NULL!	#NULL!	#NULL!	#NULL!	#NULL!	#NULL!	#NULL!	5	1	1	5	1	5	4	5	2	5	5	1	4	1	4	4	4	1	5	2	1	1	1	1	1	1	1
0	38	1	1	#NULL!	#NULL!	#NULL!	#NULL!	#NULL!	#NULL!	#NULL!	#NULL!	#NULL!	#NULL!	#NULL!	#NULL!	#NULL!	#NULL!	#NULL!	#NULL!	#NULL!	#NULL!	#NULL!	3	4	4	5	5	2	5	5	3	4	4	3	3	3	3	2	4	2	4	4	4	3	4	5	5	3	2
0	20	1	1	#NULL!	#NULL!	#NULL!	#NULL!	#NULL!	#NULL!	#NULL!	#NULL!	#NULL!	#NULL!	#NULL!	#NULL!	#NULL!	#NULL!	#NULL!	#NULL!	#NULL!	#NULL!	#NULL!	4	3	3	5	1	5	4	5	2	4	5	1	4	3	4	4	5	2	5	1	2	2	1	5	2	1	5
0	20	1	0	#NULL!	#NULL!	#NULL!	#NULL!	#NULL!	#NULL!	#NULL!	#NULL!	#NULL!	#NULL!	#NULL!	#NULL!	#NULL!	#NULL!	#NULL!	#NULL!	#NULL!	#NULL!	#NULL!	3	2	3	3	2	2	3	4	5	2	3	2	2	2	2	1	1	2	1	3	3	2	5	5	6	7	1
0	30	1	0	#NULL!	#NULL!	#NULL!	#NULL!	#NULL!	#NULL!	#NULL!	#NULL!	#NULL!	#NULL!	#NULL!	#NULL!	#NULL!	#NULL!	#NULL!	#NULL!	#NULL!	#NULL!	#NULL!	3	5	5	3	5	1	5	4	3	1	1	4	1	5	1	1	1	4	2	4	5	4	5	3	5	4	7
0	45	1	1	#NULL!	#NULL!	#NULL!	#NULL!	#NULL!	#NULL!	#NULL!	#NULL!	#NULL!	#NULL!	#NULL!	#NULL!	#NULL!	#NULL!	#NULL!	#NULL!	#NULL!	#NULL!	#NULL!	2	3	4	1	3	1	2	2	4	1	1	2	1	3	1	1	1	4	1	5	4	4	4	3	6	5	6
0	27	1	0	#NULL!	#NULL!	#NULL!	#NULL!	#NULL!	#NULL!	#NULL!	#NULL!	#NULL!	#NULL!	#NULL!	#NULL!	#NULL!	#NULL!	#NULL!	#NULL!	#NULL!	#NULL!	#NULL!	5	4	3	4	4	4	5	4	3	3	3	3	4	4	5	4	5	3	5	4	5	3	2	2	2	3	1
0	23	1	0	#NULL!	#NULL!	#NULL!	#NULL!	#NULL!	#NULL!	#NULL!	#NULL!	#NULL!	#NULL!	#NULL!	#NULL!	#NULL!	#NULL!	#NULL!	#NULL!	#NULL!	#NULL!	#NULL!	2	5	3	1	1	5	5	5	5	5	5	1	1	1	5	5	5	1	2	3	5	3	7	7	7	3	3
0	21	1	0	#NULL!	#NULL!	#NULL!	#NULL!	#NULL!	#NULL!	#NULL!	#NULL!	#NULL!	#NULL!	#NULL!	#NULL!	#NULL!	#NULL!	#NULL!	#NULL!	#NULL!	#NULL!	#NULL!	4	3	3	2	3	4	3	3	3	2	4	4	1	2	2	3	3	3	2	2	4	3	4	4	5	3	3
0	20	1	0	#NULL!	#NULL!	#NULL!	#NULL!	#NULL!	#NULL!	#NULL!	#NULL!	#NULL!	#NULL!	#NULL!	#NULL!	#NULL!	#NULL!	#NULL!	#NULL!	#NULL!	#NULL!	#NULL!	4	2	3	3	3	2	3	4	2	4	3	4	1	1	1	2	1	3	1	1	4	3	3	4	4	5	3
0	22	1	0	#NULL!	#NULL!	#NULL!	#NULL!	#NULL!	#NULL!	#NULL!	#NULL!	#NULL!	#NULL!	#NULL!	#NULL!	#NULL!	#NULL!	#NULL!	#NULL!	#NULL!	#NULL!	#NULL!	2	4	3	3	3	1	3	3	3	2	3	2	2	2	1	1	1	3	1	3	4	3	2	5	4	2	5
0	20	1	0	#NULL!	#NULL!	#NULL!	#NULL!	#NULL!	#NULL!	#NULL!	#NULL!	#NULL!	#NULL!	#NULL!	#NULL!	#NULL!	#NULL!	#NULL!	#NULL!	#NULL!	#NULL!	#NULL!	5	4	3	2	3	3	2	4	4	2	4	3	1	2	3	2	4	3	1	3	4	2	4	4	4	3	7
0	23	1	0	#NULL!	#NULL!	#NULL!	#NULL!	#NULL!	#NULL!	#NULL!	#NULL!	#NULL!	#NULL!	#NULL!	#NULL!	#NULL!	#NULL!	#NULL!	#NULL!	#NULL!	#NULL!	#NULL!	3	4	4	3	3	3	4	3	3	1	3	2	2	2	2	2	2	2	3	2	3	2	2	4	4	2	3
0	19	1	1	#NULL!	#NULL!	#NULL!	#NULL!	#NULL!	#NULL!	#NULL!	#NULL!	#NULL!	#NULL!	#NULL!	#NULL!	#NULL!	#NULL!	#NULL!	#NULL!	#NULL!	#NULL!	#NULL!	2	3	2	4	3	1	2	4	3	1	4	3	2	5	2	2	1	2	3	2	3	3	5	4	4	3	2
0	23	1	0	#NULL!	#NULL!	#NULL!	#NULL!	#NULL!	#NULL!	#NULL!	#NULL!	#NULL!	#NULL!	#NULL!	#NULL!	#NULL!	#NULL!	#NULL!	#NULL!	#NULL!	#NULL!	#NULL!	3	4	2	2	1	4	4	2	1	2	4	1	1	3	3	5	3	3	2	2	4	3	3	5	4	5	5
0	24	1	0	#NULL!	#NULL!	#NULL!	#NULL!	#NULL!	#NULL!	#NULL!	#NULL!	#NULL!	#NULL!	#NULL!	#NULL!	#NULL!	#NULL!	#NULL!	#NULL!	#NULL!	#NULL!	#NULL!	5	4	2	4	3	4	2	5	2	3	4	3	2	2	3	2	3	2	2	3	4	3	5	5	5	4	3
0	43	1	0	#NULL!	#NULL!	#NULL!	#NULL!	#NULL!	#NULL!	#NULL!	#NULL!	#NULL!	#NULL!	#NULL!	#NULL!	#NULL!	#NULL!	#NULL!	#NULL!	#NULL!	#NULL!	#NULL!	1	4	4	2	4	2	2	2	4	2	2	4	2	5	2	2	2	4	1	5	5	5	6	6	6	4	2
0	25	1	0	#NULL!	#NULL!	#NULL!	#NULL!	#NULL!	#NULL!	#NULL!	#NULL!	#NULL!	#NULL!	#NULL!	#NULL!	#NULL!	#NULL!	#NULL!	#NULL!	#NULL!	#NULL!	#NULL!	3	4	4	5	2	1	2	2	4	1	3	3	4	3	2	1	1	3	1	4	4	3	4	3	5	4	5
0	19	1	0	#NULL!	#NULL!	#NULL!	#NULL!	#NULL!	#NULL!	#NULL!	#NULL!	#NULL!	#NULL!	#NULL!	#NULL!	#NULL!	#NULL!	#NULL!	#NULL!	#NULL!	#NULL!	#NULL!	5	3	2	2	2	3	3	4	1	1	3	1	1	2	3	1	2	1	1	2	2	3	4	4	5	4	4
0	26	1	1	#NULL!	#NULL!	#NULL!	#NULL!	#NULL!	#NULL!	#NULL!	#NULL!	#NULL!	#NULL!	#NULL!	#NULL!	#NULL!	#NULL!	#NULL!	#NULL!	#NULL!	#NULL!	#NULL!	2	4	3	4	4	4	4	4	2	2	4	4	2	2	4	4	4	4	4	2	4	3	2	4	5	2	3
0	44	1	1	#NULL!	#NULL!	#NULL!	#NULL!	#NULL!	#NULL!	#NULL!	#NULL!	#NULL!	#NULL!	#NULL!	#NULL!	#NULL!	#NULL!	#NULL!	#NULL!	#NULL!	#NULL!	#NULL!	4	3	2	4	2	2	2	4	5	3	3	2	4	4	1	1	2	3	1	5	4	3	3	2	3	2	3
0	34	1	1	#NULL!	#NULL!	#NULL!	#NULL!	#NULL!	#NULL!	#NULL!	#NULL!	#NULL!	#NULL!	#NULL!	#NULL!	#NULL!	#NULL!	#NULL!	#NULL!	#NULL!	#NULL!	#NULL!	4	3	3	4	2	2	3	3	4	2	4	3	1	3	2	1	1	3	1	4	4	3	5	5	7	6	2
0	36	1	1	#NULL!	#NULL!	#NULL!	#NULL!	#NULL!	#NULL!	#NULL!	#NULL!	#NULL!	#NULL!	#NULL!	#NULL!	#NULL!	#NULL!	#NULL!	#NULL!	#NULL!	#NULL!	#NULL!	4	4	4	2	4	2	2	2	4	2	2	4	1	4	1	2	2	4	1	4	4	4	4	5	5	5	5
0	30	1	0	#NULL!	#NULL!	#NULL!	#NULL!	#NULL!	#NULL!	#NULL!	#NULL!	#NULL!	#NULL!	#NULL!	#NULL!	#NULL!	#NULL!	#NULL!	#NULL!	#NULL!	#NULL!	#NULL!	2	3	3	4	3	2	4	3	2	1	5	#NULL!	2	2	2	4	4	2	2	3	4	2	1	1	2	1	1
0	37	1	0	#NULL!	#NULL!	#NULL!	#NULL!	#NULL!	#NULL!	#NULL!	#NULL!	#NULL!	#NULL!	#NULL!	#NULL!	#NULL!	#NULL!	#NULL!	#NULL!	#NULL!	#NULL!	#NULL!	5	5	4	2	3	1	1	2	5	1	1	1	1	5	1	1	2	3	1	2	4	3	3	3	5	7	7
0	25	1	0	#NULL!	#NULL!	#NULL!	#NULL!	#NULL!	#NULL!	#NULL!	#NULL!	#NULL!	#NULL!	#NULL!	#NULL!	#NULL!	#NULL!	#NULL!	#NULL!	#NULL!	#NULL!	#NULL!	2	5	5	4	3	1	4	2	3	1	3	3	2	4	1	1	1	4	1	5	5	3	5	6	7	6	7
0	19	1	0	#NULL!	#NULL!	#NULL!	#NULL!	#NULL!	#NULL!	#NULL!	#NULL!	#NULL!	#NULL!	#NULL!	#NULL!	#NULL!	#NULL!	#NULL!	#NULL!	#NULL!	#NULL!	#NULL!	3	2	3	4	3	1	1	4	4	1	4	3	1	3	1	1	2	2	1	3	3	3	3	4	4	3	4
0	48	1	1	#NULL!	#NULL!	#NULL!	#NULL!	#NULL!	#NULL!	#NULL!	#NULL!	#NULL!	#NULL!	#NULL!	#NULL!	#NULL!	#NULL!	#NULL!	#NULL!	#NULL!	#NULL!	#NULL!	4	3	4	2	3	2	2	3	4	1	3	3	1	4	1	1	1	4	1	3	5	3	3	4	5	4	2
0	36	1	0	#NULL!	#NULL!	#NULL!	#NULL!	#NULL!	#NULL!	#NULL!	#NULL!	#NULL!	#NULL!	#NULL!	#NULL!	#NULL!	#NULL!	#NULL!	#NULL!	#NULL!	#NULL!	#NULL!	2	5	4	2	5	1	5	1	5	1	1	4	1	3	1	1	1	4	1	4	4	3	5	5	5	4	5
0	21	1	0	#NULL!	#NULL!	#NULL!	#NULL!	#NULL!	#NULL!	#NULL!	#NULL!	#NULL!	#NULL!	#NULL!	#NULL!	#NULL!	#NULL!	#NULL!	#NULL!	#NULL!	#NULL!	#NULL!	2	3	3	2	4	1	3	1	4	1	1	3	1	3	1	2	1	4	1	4	4	4	5	4	6	3	5
0	22	1	0	#NULL!	#NULL!	#NULL!	#NULL!	#NULL!	#NULL!	#NULL!	#NULL!	#NULL!	#NULL!	#NULL!	#NULL!	#NULL!	#NULL!	#NULL!	#NULL!	#NULL!	#NULL!	#NULL!	2	3	3	2	3	2	4	3	3	1	1	2	1	3	2	1	3	3	1	3	3	2	5	5	6	4	6
0	30	1	1	#NULL!	#NULL!	#NULL!	#NULL!	#NULL!	#NULL!	#NULL!	#NULL!	#NULL!	#NULL!	#NULL!	#NULL!	#NULL!	#NULL!	#NULL!	#NULL!	#NULL!	#NULL!	#NULL!	2	4	3	2	3	4	4	5	3	1	4	3	1	3	2	1	3	3	2	3	2	3	3	5	5	4	2
0	24	1	0	#NULL!	#NULL!	#NULL!	#NULL!	#NULL!	#NULL!	#NULL!	#NULL!	#NULL!	#NULL!	#NULL!	#NULL!	#NULL!	#NULL!	#NULL!	#NULL!	#NULL!	#NULL!	#NULL!	3	2	3	3	2	3	3	4	3	2	3	2	3	2	3	2	2	2	3	3	4	3	4	4	4	4	6
0	38	1	1	#NULL!	#NULL!	#NULL!	#NULL!	#NULL!	#NULL!	#NULL!	#NULL!	#NULL!	#NULL!	#NULL!	#NULL!	#NULL!	#NULL!	#NULL!	#NULL!	#NULL!	#NULL!	#NULL!	3	5	5	1	5	1	5	4	5	1	3	5	3	5	1	3	3	5	2	5	5	4	4	5	5	4	5
0	32	1	1	#NULL!	#NULL!	#NULL!	#NULL!	#NULL!	#NULL!	#NULL!	#NULL!	#NULL!	#NULL!	#NULL!	#NULL!	#NULL!	#NULL!	#NULL!	#NULL!	#NULL!	#NULL!	#NULL!	3	4	4	1	4	1	3	4	5	3	4	4	2	3	2	3	1	4	1	3	5	3	4	4	4	5	1
0	26	1	0	#NULL!	#NULL!	#NULL!	#NULL!	#NULL!	#NULL!	#NULL!	#NULL!	#NULL!	#NULL!	#NULL!	#NULL!	#NULL!	#NULL!	#NULL!	#NULL!	#NULL!	#NULL!	#NULL!	5	1	1	3	2	5	3	5	4	4	5	2	3	1	5	3	5	2	3	3	3	2	3	4	3	1	1
0	21	1	0	#NULL!	#NULL!	#NULL!	#NULL!	#NULL!	#NULL!	#NULL!	#NULL!	#NULL!	#NULL!	#NULL!	#NULL!	#NULL!	#NULL!	#NULL!	#NULL!	#NULL!	#NULL!	#NULL!	1	2	2	4	3	2	3	4	3	1	4	2	3	2	1	2	2	2	3	3	3	2	5	5	4	2	2
0	24	1	0	#NULL!	#NULL!	#NULL!	#NULL!	#NULL!	#NULL!	#NULL!	#NULL!	#NULL!	#NULL!	#NULL!	#NULL!	#NULL!	#NULL!	#NULL!	#NULL!	#NULL!	#NULL!	#NULL!	3	3	3	3	2	3	3	5	2	1	4	2	3	3	3	2	3	3	4	3	4	3	5	5	6	3	7
0	36	1	1	#NULL!	#NULL!	#NULL!	#NULL!	#NULL!	#NULL!	#NULL!	#NULL!	#NULL!	#NULL!	#NULL!	#NULL!	#NULL!	#NULL!	#NULL!	#NULL!	#NULL!	#NULL!	#NULL!	5	4	4	5	3	3	3	5	4	3	5	3	5	3	4	2	4	3	4	3	4	2	2	3	3	3	3
0	48	1	1	#NULL!	#NULL!	#NULL!	#NULL!	#NULL!	#NULL!	#NULL!	#NULL!	#NULL!	#NULL!	#NULL!	#NULL!	#NULL!	#NULL!	#NULL!	#NULL!	#NULL!	#NULL!	#NULL!	5	5	4	3	5	2	2	2	4	1	2	4	1	5	1	1	1	5	1	4	5	5	6	4	6	5	6
0	38	1	0	#NULL!	#NULL!	#NULL!	#NULL!	#NULL!	#NULL!	#NULL!	#NULL!	#NULL!	#NULL!	#NULL!	#NULL!	#NULL!	#NULL!	#NULL!	#NULL!	#NULL!	#NULL!	#NULL!	4	4	3	3	4	1	4	4	5	1	4	3	1	4	4	1	4	3	3	4	3	3	4	4	6	3	3
0	19	1	0	#NULL!	#NULL!	#NULL!	#NULL!	#NULL!	#NULL!	#NULL!	#NULL!	#NULL!	#NULL!	#NULL!	#NULL!	#NULL!	#NULL!	#NULL!	#NULL!	#NULL!	#NULL!	#NULL!	2	2	3	2	4	1	#NULL!	4	2	2	2	4	1	2	1	3	1	4	1	1	4	4	3	3	5	2	1
0	39	1	1	#NULL!	#NULL!	#NULL!	#NULL!	#NULL!	#NULL!	#NULL!	#NULL!	#NULL!	#NULL!	#NULL!	#NULL!	#NULL!	#NULL!	#NULL!	#NULL!	#NULL!	#NULL!	#NULL!	3	4	4	5	3	1	3	3	4	1	3	2	2	4	1	1	1	3	1	3	3	3	5	5	5	4	5
0	20	1	0	#NULL!	#NULL!	#NULL!	#NULL!	#NULL!	#NULL!	#NULL!	#NULL!	#NULL!	#NULL!	#NULL!	#NULL!	#NULL!	#NULL!	#NULL!	#NULL!	#NULL!	#NULL!	#NULL!	3	4	1	5	1	4	4	5	4	2	4	1	1	1	2	2	3	1	5	2	2	3	1	2	2	4	5
0	25	1	0	#NULL!	#NULL!	#NULL!	#NULL!	#NULL!	#NULL!	#NULL!	#NULL!	#NULL!	#NULL!	#NULL!	#NULL!	#NULL!	#NULL!	#NULL!	#NULL!	#NULL!	#NULL!	#NULL!	3	5	4	2	5	2	5	2	3	2	1	3	1	3	2	2	2	4	1	4	5	4	2	2	3	2	5
0	38	1	1	#NULL!	#NULL!	#NULL!	#NULL!	#NULL!	#NULL!	#NULL!	#NULL!	#NULL!	#NULL!	#NULL!	#NULL!	#NULL!	#NULL!	#NULL!	#NULL!	#NULL!	#NULL!	#NULL!	4	3	3	4	3	3	3	5	3	3	5	3	1	3	2	2	2	3	4	3	3	3	5	5	5	4	5
0	21	1	0	#NULL!	#NULL!	#NULL!	#NULL!	#NULL!	#NULL!	#NULL!	#NULL!	#NULL!	#NULL!	#NULL!	#NULL!	#NULL!	#NULL!	#NULL!	#NULL!	#NULL!	#NULL!	#NULL!	3	3	3	4	2	4	3	5	4	3	3	3	2	4	3	2	2	2	3	2	3	3	3	6	4	3	4
0	26	1	0	#NULL!	#NULL!	#NULL!	#NULL!	#NULL!	#NULL!	#NULL!	#NULL!	#NULL!	#NULL!	#NULL!	#NULL!	#NULL!	#NULL!	#NULL!	#NULL!	#NULL!	#NULL!	#NULL!	5	3	4	4	2	5	5	3	1	1	4	2	1	1	5	3	4	2	1	4	4	3	2	1	4	1	3
0	38	1	1	#NULL!	#NULL!	#NULL!	#NULL!	#NULL!	#NULL!	#NULL!	#NULL!	#NULL!	#NULL!	#NULL!	#NULL!	#NULL!	#NULL!	#NULL!	#NULL!	#NULL!	#NULL!	#NULL!	4	4	3	2	3	2	2	2	4	1	2	3	1	3	1	1	1	4	1	3	4	4	5	4	4	5	3
0	30	1	0	#NULL!	#NULL!	#NULL!	#NULL!	#NULL!	#NULL!	#NULL!	#NULL!	#NULL!	#NULL!	#NULL!	#NULL!	#NULL!	#NULL!	#NULL!	#NULL!	#NULL!	#NULL!	#NULL!	5	3	2	4	3	4	4	4	3	2	5	3	2	1	4	3	4	2	2	4	3	1	1	2	2	2	2
0	21	1	0	#NULL!	#NULL!	#NULL!	#NULL!	#NULL!	#NULL!	#NULL!	#NULL!	#NULL!	#NULL!	#NULL!	#NULL!	#NULL!	#NULL!	#NULL!	#NULL!	#NULL!	#NULL!	#NULL!	3	1	3	5	3	2	3	5	4	2	5	3	3	2	1	2	1	2	2	2	3	3	4	5	4	2	4
0	19	1	0	#NULL!	#NULL!	#NULL!	#NULL!	#NULL!	#NULL!	#NULL!	#NULL!	#NULL!	#NULL!	#NULL!	#NULL!	#NULL!	#NULL!	#NULL!	#NULL!	#NULL!	#NULL!	#NULL!	4	1	1	4	1	4	4	4	2	5	5	1	2	1	3	4	4	2	1	1	3	1	1	4	1	2	1
0	24	1	0	#NULL!	#NULL!	#NULL!	#NULL!	#NULL!	#NULL!	#NULL!	#NULL!	#NULL!	#NULL!	#NULL!	#NULL!	#NULL!	#NULL!	#NULL!	#NULL!	#NULL!	#NULL!	#NULL!	4	3	3	1	3	1	1	4	4	1	5	3	1	2	1	1	1	1	3	3	3	3	5	5	5	1	3
0	43	1	1	#NULL!	#NULL!	#NULL!	#NULL!	#NULL!	#NULL!	#NULL!	#NULL!	#NULL!	#NULL!	#NULL!	#NULL!	#NULL!	#NULL!	#NULL!	#NULL!	#NULL!	#NULL!	#NULL!	2	4	4	1	4	1	4	1	5	1	1	5	1	5	1	1	1	5	1	5	5	5	6	6	6	6	7
0	33	1	0	#NULL!	#NULL!	#NULL!	#NULL!	#NULL!	#NULL!	#NULL!	#NULL!	#NULL!	#NULL!	#NULL!	#NULL!	#NULL!	#NULL!	#NULL!	#NULL!	#NULL!	#NULL!	#NULL!	2	5	5	3	5	1	3	3	5	1	1	1	1	5	1	1	1	5	1	5	5	5	7	6	7	7	7
0	19	1	0	#NULL!	#NULL!	#NULL!	#NULL!	#NULL!	#NULL!	#NULL!	#NULL!	#NULL!	#NULL!	#NULL!	#NULL!	#NULL!	#NULL!	#NULL!	#NULL!	#NULL!	#NULL!	#NULL!	3	2	1	5	3	2	3	5	3	5	5	2	1	1	5	3	2	1	5	1	1	2	5	5	3	1	6
0	29	1	0	#NULL!	#NULL!	#NULL!	#NULL!	#NULL!	#NULL!	#NULL!	#NULL!	#NULL!	#NULL!	#NULL!	#NULL!	#NULL!	#NULL!	#NULL!	#NULL!	#NULL!	#NULL!	#NULL!	5	3	3	3	3	3	3	3	4	1	3	3	3	3	1	1	1	3	1	3	3	3	3	2	3	2	3
0	23	1	0	#NULL!	#NULL!	#NULL!	#NULL!	#NULL!	#NULL!	#NULL!	#NULL!	#NULL!	#NULL!	#NULL!	#NULL!	#NULL!	#NULL!	#NULL!	#NULL!	#NULL!	#NULL!	#NULL!	5	4	3	2	4	2	3	2	3	1	3	2	2	4	3	3	3	3	1	3	4	3	3	3	2	2	2
0	22	1	0	#NULL!	#NULL!	#NULL!	#NULL!	#NULL!	#NULL!	#NULL!	#NULL!	#NULL!	#NULL!	#NULL!	#NULL!	#NULL!	#NULL!	#NULL!	#NULL!	#NULL!	#NULL!	#NULL!	1	3	3	1	4	1	3	2	4	1	2	4	1	4	3	2	2	4	1	4	4	5	6	6	6	4	7
0	29	1	1	#NULL!	#NULL!	#NULL!	#NULL!	#NULL!	#NULL!	#NULL!	#NULL!	#NULL!	#NULL!	#NULL!	#NULL!	#NULL!	#NULL!	#NULL!	#NULL!	#NULL!	#NULL!	#NULL!	3	3	4	2	3	1	2	1	3	1	2	3	1	4	1	1	1	4	1	4	5	5	4	5	5	5	5
0	19	1	0	#NULL!	#NULL!	#NULL!	#NULL!	#NULL!	#NULL!	#NULL!	#NULL!	#NULL!	#NULL!	#NULL!	#NULL!	#NULL!	#NULL!	#NULL!	#NULL!	#NULL!	#NULL!	#NULL!	1	5	3	2	5	1	3	1	4	1	3	4	1	5	1	1	1	3	1	3	3	4	4	5	4	1	5
0	21	1	0	#NULL!	#NULL!	#NULL!	#NULL!	#NULL!	#NULL!	#NULL!	#NULL!	#NULL!	#NULL!	#NULL!	#NULL!	#NULL!	#NULL!	#NULL!	#NULL!	#NULL!	#NULL!	#NULL!	2	3	2	5	2	2	1	3	2	1	4	2	3	2	1	1	1	1	1	1	1	2	4	3	4	4	1
0	19	1	0	#NULL!	#NULL!	#NULL!	#NULL!	#NULL!	#NULL!	#NULL!	#NULL!	#NULL!	#NULL!	#NULL!	#NULL!	#NULL!	#NULL!	#NULL!	#NULL!	#NULL!	#NULL!	#NULL!	3	3	5	1	4	2	3	3	5	1	3	4	2	4	1	1	1	3	1	1	3	4	3	3	5	4	3
0	21	1	0	#NULL!	#NULL!	#NULL!	#NULL!	#NULL!	#NULL!	#NULL!	#NULL!	#NULL!	#NULL!	#NULL!	#NULL!	#NULL!	#NULL!	#NULL!	#NULL!	#NULL!	#NULL!	#NULL!	3	3	3	2	3	1	2	1	3	1	1	3	1	3	1	2	1	2	1	2	2	2	3	3	5	4	4
0	31	1	1	#NULL!	#NULL!	#NULL!	#NULL!	#NULL!	#NULL!	#NULL!	#NULL!	#NULL!	#NULL!	#NULL!	#NULL!	#NULL!	#NULL!	#NULL!	#NULL!	#NULL!	#NULL!	#NULL!	4	3	2	3	4	2	4	2	4	1	1	4	1	4	1	2	1	4	1	4	3	3	4	4	4	4	4
0	42	1	1	#NULL!	#NULL!	#NULL!	#NULL!	#NULL!	#NULL!	#NULL!	#NULL!	#NULL!	#NULL!	#NULL!	#NULL!	#NULL!	#NULL!	#NULL!	#NULL!	#NULL!	#NULL!	#NULL!	3	3	3	5	3	1	4	3	4	1	5	5	3	4	1	1	1	3	1	3	5	3	4	4	5	4	5
0	24	1	1	#NULL!	#NULL!	#NULL!	#NULL!	#NULL!	#NULL!	#NULL!	#NULL!	#NULL!	#NULL!	#NULL!	#NULL!	#NULL!	#NULL!	#NULL!	#NULL!	#NULL!	#NULL!	#NULL!	3	3	4	3	4	3	3	4	3	2	2	2	1	3	2	1	4	3	1	2	2	4	6	5	6	6	6
0	37	1	1	#NULL!	#NULL!	#NULL!	#NULL!	#NULL!	#NULL!	#NULL!	#NULL!	#NULL!	#NULL!	#NULL!	#NULL!	#NULL!	#NULL!	#NULL!	#NULL!	#NULL!	#NULL!	#NULL!	3	1	1	1	3	1	1	1	3	1	1	3	1	3	1	1	1	3	1	3	3	4	7	7	7	7	5
0	20	1	0	#NULL!	#NULL!	#NULL!	#NULL!	#NULL!	#NULL!	#NULL!	#NULL!	#NULL!	#NULL!	#NULL!	#NULL!	#NULL!	#NULL!	#NULL!	#NULL!	#NULL!	#NULL!	#NULL!	3	3	4	2	3	1	4	3	4	1	2	2	1	3	1	1	1	4	1	4	4	4	5	3	4	4	2
0	22	1	0	#NULL!	#NULL!	#NULL!	#NULL!	#NULL!	#NULL!	#NULL!	#NULL!	#NULL!	#NULL!	#NULL!	#NULL!	#NULL!	#NULL!	#NULL!	#NULL!	#NULL!	#NULL!	#NULL!	3	3	2	4	3	1	2	4	2	4	3	3	3	1	2	3	1	3	1	2	3	3	3	2	4	2	2
0	22	1	0	#NULL!	#NULL!	#NULL!	#NULL!	#NULL!	#NULL!	#NULL!	#NULL!	#NULL!	#NULL!	#NULL!	#NULL!	#NULL!	#NULL!	#NULL!	#NULL!	#NULL!	#NULL!	#NULL!	2	2	2	4	3	2	2	3	3	2	4	2	2	1	2	2	1	2	2	2	2	2	2	2	2	1	3
0	22	1	0	#NULL!	#NULL!	#NULL!	#NULL!	#NULL!	#NULL!	#NULL!	#NULL!	#NULL!	#NULL!	#NULL!	#NULL!	#NULL!	#NULL!	#NULL!	#NULL!	#NULL!	#NULL!	#NULL!	3	3	1	5	3	1	2	5	3	1	5	1	5	2	4	5	1	1	3	2	2	1	1	6	4	1	1
0	28	1	1	#NULL!	#NULL!	#NULL!	#NULL!	#NULL!	#NULL!	#NULL!	#NULL!	#NULL!	#NULL!	#NULL!	#NULL!	#NULL!	#NULL!	#NULL!	#NULL!	#NULL!	#NULL!	#NULL!	5	2	2	3	2	2	3	3	3	1	3	2	3	2	1	1	1	2	1	3	3	3	4	4	7	4	6
0	30	1	0	#NULL!	#NULL!	#NULL!	#NULL!	#NULL!	#NULL!	#NULL!	#NULL!	#NULL!	#NULL!	#NULL!	#NULL!	#NULL!	#NULL!	#NULL!	#NULL!	#NULL!	#NULL!	#NULL!	4	3	2	5	2	5	5	5	3	4	5	3	2	1	5	3	3	2	3	3	3	2	3	3	4	3	3
0	21	1	0	#NULL!	#NULL!	#NULL!	#NULL!	#NULL!	#NULL!	#NULL!	#NULL!	#NULL!	#NULL!	#NULL!	#NULL!	#NULL!	#NULL!	#NULL!	#NULL!	#NULL!	#NULL!	#NULL!	4	3	3	5	4	4	2	5	4	5	5	2	2	2	4	4	4	1	2	2	2	1	3	4	3	1	1
0	25	1	0	#NULL!	#NULL!	#NULL!	#NULL!	#NULL!	#NULL!	#NULL!	#NULL!	#NULL!	#NULL!	#NULL!	#NULL!	#NULL!	#NULL!	#NULL!	#NULL!	#NULL!	#NULL!	#NULL!	3	4	2	4	2	3	2	3	2	2	4	2	2	3	2	2	2	2	1	2	2	2	5	5	4	4	3
0	17	1	0	#NULL!	#NULL!	#NULL!	#NULL!	#NULL!	#NULL!	#NULL!	#NULL!	#NULL!	#NULL!	#NULL!	#NULL!	#NULL!	#NULL!	#NULL!	#NULL!	#NULL!	#NULL!	#NULL!	4	3	2	4	3	4	4	4	3	4	5	3	2	3	4	4	3	3	3	3	4	3	4	5	5	3	2
0	27	1	0	#NULL!	#NULL!	#NULL!	#NULL!	#NULL!	#NULL!	#NULL!	#NULL!	#NULL!	#NULL!	#NULL!	#NULL!	#NULL!	#NULL!	#NULL!	#NULL!	#NULL!	#NULL!	#NULL!	3	2	4	1	3	1	2	2	3	1	2	4	1	4	1	2	1	4	1	4	3	4	4	4	6	5	4
0	50	1	1	#NULL!	#NULL!	#NULL!	#NULL!	#NULL!	#NULL!	#NULL!	#NULL!	#NULL!	#NULL!	#NULL!	#NULL!	#NULL!	#NULL!	#NULL!	#NULL!	#NULL!	#NULL!	#NULL!	3	4	4	1	4	2	3	3	5	1	2	2	1	4	1	1	1	4	1	4	4	4	3	3	5	4	3
0	59	1	1	#NULL!	#NULL!	#NULL!	#NULL!	#NULL!	#NULL!	#NULL!	#NULL!	#NULL!	#NULL!	#NULL!	#NULL!	#NULL!	#NULL!	#NULL!	#NULL!	#NULL!	#NULL!	#NULL!	4	2	2	2	2	4	3	3	2	2	4	2	1	1	3	3	3	1	1	2	1	1	5	5	5	5	5
0	37	1	1	#NULL!	#NULL!	#NULL!	#NULL!	#NULL!	#NULL!	#NULL!	#NULL!	#NULL!	#NULL!	#NULL!	#NULL!	#NULL!	#NULL!	#NULL!	#NULL!	#NULL!	#NULL!	#NULL!	4	4	4	4	4	1	4	2	5	1	3	3	1	4	2	2	1	4	1	4	4	3	5	5	5	5	5
0	35	1	1	#NULL!	#NULL!	#NULL!	#NULL!	#NULL!	#NULL!	#NULL!	#NULL!	#NULL!	#NULL!	#NULL!	#NULL!	#NULL!	#NULL!	#NULL!	#NULL!	#NULL!	#NULL!	#NULL!	3	4	4	3	2	3	5	1	3	1	1	3	1	3	1	1	3	3	1	3	3	4	5	5	7	7	6
0	56	1	1	#NULL!	#NULL!	#NULL!	#NULL!	#NULL!	#NULL!	#NULL!	#NULL!	#NULL!	#NULL!	#NULL!	#NULL!	#NULL!	#NULL!	#NULL!	#NULL!	#NULL!	#NULL!	#NULL!	3	4	2	3	2	3	2	3	2	1	2	2	1	1	1	1	2	3	1	3	3	3	4	4	5	5	4
0	59	1	1	#NULL!	#NULL!	#NULL!	#NULL!	#NULL!	#NULL!	#NULL!	#NULL!	#NULL!	#NULL!	#NULL!	#NULL!	#NULL!	#NULL!	#NULL!	#NULL!	#NULL!	#NULL!	#NULL!	5	3	3	4	3	3	3	3	3	2	3	3	2	3	3	2	3	3	3	3	3	3	2	2	5	5	4
0	50	1	1	#NULL!	#NULL!	#NULL!	#NULL!	#NULL!	#NULL!	#NULL!	#NULL!	#NULL!	#NULL!	#NULL!	#NULL!	#NULL!	#NULL!	#NULL!	#NULL!	#NULL!	#NULL!	#NULL!	2	3	3	3	3	2	3	2	3	2	2	3	2	4	2	2	2	4	2	3	3	3	4	4	4	4	4
0	45	1	1	#NULL!	#NULL!	#NULL!	#NULL!	#NULL!	#NULL!	#NULL!	#NULL!	#NULL!	#NULL!	#NULL!	#NULL!	#NULL!	#NULL!	#NULL!	#NULL!	#NULL!	#NULL!	#NULL!	3	3	3	4	2	4	4	4	3	2	4	3	3	4	4	2	4	2	4	4	3	2	2	4	5	3	4
0	44	1	1	#NULL!	#NULL!	#NULL!	#NULL!	#NULL!	#NULL!	#NULL!	#NULL!	#NULL!	#NULL!	#NULL!	#NULL!	#NULL!	#NULL!	#NULL!	#NULL!	#NULL!	#NULL!	#NULL!	4	4	1	4	1	2	4	3	1	1	4	1	1	1	2	1	2	1	1	1	1	3	3	1	2	5	3
0	62	1	1	#NULL!	#NULL!	#NULL!	#NULL!	#NULL!	#NULL!	#NULL!	#NULL!	#NULL!	#NULL!	#NULL!	#NULL!	#NULL!	#NULL!	#NULL!	#NULL!	#NULL!	#NULL!	#NULL!	4	4	3	1	4	2	4	2	4	1	2	3	1	3	1	1	1	3	1	3	3	3	5	4	5	4	1
0	49	1	1	#NULL!	#NULL!	#NULL!	#NULL!	#NULL!	#NULL!	#NULL!	#NULL!	#NULL!	#NULL!	#NULL!	#NULL!	#NULL!	#NULL!	#NULL!	#NULL!	#NULL!	#NULL!	#NULL!	4	2	1	3	1	2	2	1	2	1	3	2	1	2	2	1	1	1	1	2	2	3	4	3	4	2	3
0	42	1	1	#NULL!	#NULL!	#NULL!	#NULL!	#NULL!	#NULL!	#NULL!	#NULL!	#NULL!	#NULL!	#NULL!	#NULL!	#NULL!	#NULL!	#NULL!	#NULL!	#NULL!	#NULL!	#NULL!	3	4	3	3	4	1	2	1	4	1	4	2	1	3	1	1	1	2	3	1	4	4	4	4	7	6	6
0	60	1	1	#NULL!	#NULL!	#NULL!	#NULL!	#NULL!	#NULL!	#NULL!	#NULL!	#NULL!	#NULL!	#NULL!	#NULL!	#NULL!	#NULL!	#NULL!	#NULL!	#NULL!	#NULL!	#NULL!	4	3	2	3	3	3	4	4	3	1	1	1	1	3	2	1	3	1	1	4	4	3	2	3	3	5	2
0	45	1	1	#NULL!	#NULL!	#NULL!	#NULL!	#NULL!	#NULL!	#NULL!	#NULL!	#NULL!	#NULL!	#NULL!	#NULL!	#NULL!	#NULL!	#NULL!	#NULL!	#NULL!	#NULL!	#NULL!	2	1	1	1	1	1	1	2	5	1	2	2	1	1	1	1	1	1	1	1	1	3	4	6	6	6	6
0	33	1	0	#NULL!	#NULL!	#NULL!	#NULL!	#NULL!	#NULL!	#NULL!	#NULL!	#NULL!	#NULL!	#NULL!	#NULL!	#NULL!	#NULL!	#NULL!	#NULL!	#NULL!	#NULL!	#NULL!	3	3	1	5	1	3	5	5	3	3	5	2	5	1	5	4	5	1	1	5	1	3	1	2	3	1	2
0	39	1	1	#NULL!	#NULL!	#NULL!	#NULL!	#NULL!	#NULL!	#NULL!	#NULL!	#NULL!	#NULL!	#NULL!	#NULL!	#NULL!	#NULL!	#NULL!	#NULL!	#NULL!	#NULL!	#NULL!	3	4	3	4	4	1	2	2	4	1	3	3	1	4	3	1	1	4	1	4	4	3	5	4	6	6	7
0	34	1	1	#NULL!	#NULL!	#NULL!	#NULL!	#NULL!	#NULL!	#NULL!	#NULL!	#NULL!	#NULL!	#NULL!	#NULL!	#NULL!	#NULL!	#NULL!	#NULL!	#NULL!	#NULL!	#NULL!	4	3	3	3	4	2	4	4	3	1	3	3	1	3	3	1	3	3	3	4	4	3	5	5	6	6	4
0	23	1	0	#NULL!	#NULL!	#NULL!	#NULL!	#NULL!	#NULL!	#NULL!	#NULL!	#NULL!	#NULL!	#NULL!	#NULL!	#NULL!	#NULL!	#NULL!	#NULL!	#NULL!	#NULL!	#NULL!	1	4	2	2	4	1	3	2	2	1	1	3	1	3	1	1	1	3	1	4	3	4	4	3	5	2	5
0	34	1	1	#NULL!	#NULL!	#NULL!	#NULL!	#NULL!	#NULL!	#NULL!	#NULL!	#NULL!	#NULL!	#NULL!	#NULL!	#NULL!	#NULL!	#NULL!	#NULL!	#NULL!	#NULL!	#NULL!	4	3	5	3	4	3	4	4	5	2	3	4	1	4	2	2	2	3	1	3	3	3	3	3	6	7	3
0	30	1	1	#NULL!	#NULL!	#NULL!	#NULL!	#NULL!	#NULL!	#NULL!	#NULL!	#NULL!	#NULL!	#NULL!	#NULL!	#NULL!	#NULL!	#NULL!	#NULL!	#NULL!	#NULL!	#NULL!	4	3	3	2	3	1	3	1	3	1	2	3	1	3	1	1	1	3	1	3	3	4	6	6	6	5	6
0	30	1	1	#NULL!	#NULL!	#NULL!	#NULL!	#NULL!	#NULL!	#NULL!	#NULL!	#NULL!	#NULL!	#NULL!	#NULL!	#NULL!	#NULL!	#NULL!	#NULL!	#NULL!	#NULL!	#NULL!	4	3	2	4	2	1	4	4	5	2	4	2	1	4	4	2	2	4	1	4	4	2	4	2	5	1	3
0	30	1	0	#NULL!	#NULL!	#NULL!	#NULL!	#NULL!	#NULL!	#NULL!	#NULL!	#NULL!	#NULL!	#NULL!	#NULL!	#NULL!	#NULL!	#NULL!	#NULL!	#NULL!	#NULL!	#NULL!	1	4	4	2	4	1	3	4	4	1	2	5	1	5	1	1	2	5	1	4	5	2	6	6	7	4	5
0	49	1	1	#NULL!	#NULL!	#NULL!	#NULL!	#NULL!	#NULL!	#NULL!	#NULL!	#NULL!	#NULL!	#NULL!	#NULL!	#NULL!	#NULL!	#NULL!	#NULL!	#NULL!	#NULL!	#NULL!	4	2	2	3	1	2	4	3	2	1	5	2	1	1	1	2	3	2	1	2	3	2	3	4	5	5	5
0	21	1	0	#NULL!	#NULL!	#NULL!	#NULL!	#NULL!	#NULL!	#NULL!	#NULL!	#NULL!	#NULL!	#NULL!	#NULL!	#NULL!	#NULL!	#NULL!	#NULL!	#NULL!	#NULL!	#NULL!	4	3	2	3	2	2	3	5	3	2	4	3	2	3	4	1	4	2	4	2	3	2	6	7	7	6	7
0	24	1	0	#NULL!	#NULL!	#NULL!	#NULL!	#NULL!	#NULL!	#NULL!	#NULL!	#NULL!	#NULL!	#NULL!	#NULL!	#NULL!	#NULL!	#NULL!	#NULL!	#NULL!	#NULL!	#NULL!	3	5	4	4	4	2	4	3	4	1	2	5	2	4	1	4	4	5	1	5	4	3	5	6	4	5	4
0	51	1	1	#NULL!	#NULL!	#NULL!	#NULL!	#NULL!	#NULL!	#NULL!	#NULL!	#NULL!	#NULL!	#NULL!	#NULL!	#NULL!	#NULL!	#NULL!	#NULL!	#NULL!	#NULL!	#NULL!	2	3	3	4	3	2	2	2	4	1	3	3	1	2	1	2	1	2	1	3	3	3	3	3	4	3	4
0	62	1	0	#NULL!	#NULL!	#NULL!	#NULL!	#NULL!	#NULL!	#NULL!	#NULL!	#NULL!	#NULL!	#NULL!	#NULL!	#NULL!	#NULL!	#NULL!	#NULL!	#NULL!	#NULL!	#NULL!	3	3	3	2	4	1	3	2	4	1	2	4	2	4	1	1	1	4	1	4	4	4	6	6	7	7	7
0	66	1	1	#NULL!	#NULL!	#NULL!	#NULL!	#NULL!	#NULL!	#NULL!	#NULL!	#NULL!	#NULL!	#NULL!	#NULL!	#NULL!	#NULL!	#NULL!	#NULL!	#NULL!	#NULL!	#NULL!	2	5	5	2	5	1	5	2	5	1	2	5	1	5	2	1	2	5	2	5	5	5	7	5	7	7	7
0	50	1	1	#NULL!	#NULL!	#NULL!	#NULL!	#NULL!	#NULL!	#NULL!	#NULL!	#NULL!	#NULL!	#NULL!	#NULL!	#NULL!	#NULL!	#NULL!	#NULL!	#NULL!	#NULL!	#NULL!	5	4	2	4	2	3	4	4	3	3	4	2	3	3	4	3	4	2	3	2	4	2	2	2	4	4	3
0	30	1	0	#NULL!	#NULL!	#NULL!	#NULL!	#NULL!	#NULL!	#NULL!	#NULL!	#NULL!	#NULL!	#NULL!	#NULL!	#NULL!	#NULL!	#NULL!	#NULL!	#NULL!	#NULL!	#NULL!	2	4	4	3	3	1	4	2	3	1	3	3	3	4	1	1	1	3	1	4	3	4	5	4	5	6	5
[truncated: 166 more columns]
